# Supplementary material for: Predicted Shifts in Small Mammal Distributions and Biodiversity in the Altered Future Environment of Alaska: An Open Access Data and Machine Learning Perspective
Source: PLoS One. 2015 Jul 24;10(7):e0132054. doi: 10.1371/journal.pone.0132054 (PMC4514745; doi:10.1371/journal.pone.0132054)
Supplement: S1 Dataset — Archived occurrence records of 17 species of small mammal in Alaska used to generate presence-only model training dataset. Institution catalog numbers indicate institution of origin and a unique numeric identifier. Latitude and longitude coordinates are accurate to 5 decimal places. These records were subsequently focused to exclude multiple records of a species occurring at a single location. (XLSX) [file pone.0132054.s001.xlsx]

## Sheet: Smammals sans catalog duplicate
Institution Catalog Number	Scientific Name	Latitude	Longitude
DMNS 1999	Lemmus trimucronatus	70.6369	-160.038
DMNS 2000	Lemmus trimucronatus	70.6369	-160.038
DMNS 2002	Lemmus trimucronatus	70.6369	-160.038
DMNS 2010	Lemmus trimucronatus	70.6369	-160.038
DMNS 2011	Lemmus trimucronatus	70.6369	-160.038
DMNS 2014	Sorex ugyunak	70.6369	-160.038
FMNH 151928	Sorex cinereus	60.3375	-151.365
FMNH 151929	Sorex monticolus	60.3375	-151.365
FMNH 151930	Sorex cinereus	60.3375	-151.365
FMNH 151931	Sorex cinereus	60.3375	-151.365
FMNH 151932	Clethrionomys rutilus	60.3375	-151.365
FMNH 151933	Clethrionomys rutilus	60.3375	-151.365
FMNH 151934	Clethrionomys rutilus	60.3375	-151.365
FMNH 151935	Sorex cinereus	60.3375	-151.365
FMNH 78768	Clethrionomys rutilus	61.2181	-149.661
FMNH 78769	Sorex cinereus	61.2181	-149.661
FMNH 78770	Sorex cinereus	61.2181	-149.661
LACM 10375	Sorex monticolus	64.8556	-147.825
LACM 10390	Microtus pennsylvanicus	64.8556	-147.825
LACM 10403	Sorex cinereus	64.8556	-147.825
LACM 10405	Sorex cinereus	64.8556	-147.825
LACM 22836	Lemmus trimucronatus	69.6901	-155.64
LACM 22837	Microtus miurus	69.6901	-155.64
LACM 22838	Microtus miurus	69.6901	-155.64
LACM 22839	Microtus miurus	69.6901	-155.64
LACM 22840	Microtus miurus	69.6901	-155.64
LACM 22841	Microtus miurus	69.6901	-155.64
LACM 22842	Microtus miurus	69.6901	-155.64
LACM 22843	Microtus oeconomus	69.6901	-155.64
LACM 22844	Microtus oeconomus	69.6901	-155.64
LACM 23004	Sorex cinereus	70.8103	-156.456
LACM 23006	Sorex cinereus	64.8434	-147.022
LACM 23101	Microtus miurus	70.0721	-157.154
LACM 23108	Lemmus trimucronatus	70.0721	-157.154
LACM 23134	Lemmus trimucronatus	70.8101	-156.456
LACM 23135	Lemmus trimucronatus	70.0721	-157.154
LACM 23136	Lemmus trimucronatus	70.0721	-157.154
LACM 23137	Lemmus trimucronatus	70.0721	-157.154
LACM 23138	Lemmus trimucronatus	70.0721	-157.154
LACM 23139	Lemmus trimucronatus	70.0721	-157.154
LACM 74969	Sorex cinereus	60.3736	-166.185
LACM 74970	Sorex cinereus	60.3158	-166.185
LACM 87928	Clethrionomys rutilus	60.7028	-151.403
LACM 87929	Clethrionomys rutilus	60.7028	-151.403
LACM 87930	Clethrionomys rutilus	60.7028	-151.403
LACM 87931	Clethrionomys rutilus	60.7028	-151.403
LACM 87932	Clethrionomys rutilus	60.7028	-151.403
LACM 87933	Clethrionomys rutilus	60.7028	-151.403
LACM 87934	Clethrionomys rutilus	60.7028	-151.403
LACM 87935	Clethrionomys rutilus	60.7028	-151.403
LACM 87936	Clethrionomys rutilus	60.7028	-151.403
LACM 87937	Clethrionomys rutilus	60.7028	-151.403
LACM 87938	Clethrionomys rutilus	60.7028	-151.403
LACM 87939	Clethrionomys rutilus	60.7028	-151.403
LACM 87940	Clethrionomys rutilus	60.7028	-151.403
LACM 87941	Clethrionomys rutilus	60.7028	-151.403
LACM 87942	Clethrionomys rutilus	60.7028	-151.403
LACM 87943	Clethrionomys rutilus	60.7028	-151.403
LACM 87944	Clethrionomys rutilus	60.7028	-151.403
LACM 87945	Clethrionomys rutilus	60.7028	-151.403
LACM 87946	Clethrionomys rutilus	60.7028	-151.403
LACM 87947	Clethrionomys rutilus	60.7028	-151.403
LACM 87948	Clethrionomys rutilus	60.7028	-151.403
LACM 87949	Clethrionomys rutilus	60.7028	-151.403
LACM 87950	Clethrionomys rutilus	60.7028	-151.403
LACM 87951	Clethrionomys rutilus	60.7028	-151.403
LACM 87952	Clethrionomys rutilus	60.7028	-151.403
LACM 87953	Sorex monticolus	60.7028	-151.403
LACM 87954	Sorex monticolus	60.7028	-151.403
LACM 87955	Sorex monticolus	60.7028	-151.403
LACM 87956	Sorex cinereus	60.7028	-151.403
LACM 87957	Sorex cinereus	60.7028	-151.403
LACM 87958	Sorex cinereus	60.7028	-151.403
LACM 87959	Microtus oeconomus	60.7028	-151.403
LACM 87960	Microtus oeconomus	60.7028	-151.403
LACM 87961	Microtus oeconomus	60.7028	-151.403
LACM 87962	Microtus oeconomus	60.7028	-151.403
LACM 87963	Microtus oeconomus	60.7028	-151.403
LACM 87964	Microtus oeconomus	60.7028	-151.403
LACM 87965	Microtus oeconomus	60.7028	-151.403
LACM 87966	Microtus oeconomus	60.7028	-151.403
LACM 87967	Microtus oeconomus	60.7028	-151.403
LACM 87968	Microtus oeconomus	60.7028	-151.403
LACM 87969	Microtus oeconomus	60.7028	-151.403
LACM 87970	Microtus oeconomus	60.7028	-151.403
LACM 87971	Microtus oeconomus	60.7028	-151.403
LACM 87972	Microtus oeconomus	60.7028	-151.403
LACM 87973	Microtus oeconomus	60.7028	-151.403
LACM 87974	Microtus oeconomus	60.7028	-151.403
LACM 87975	Microtus oeconomus	60.7028	-151.403
LACM 87976	Microtus oeconomus	60.7028	-151.403
LACM 87977	Microtus oeconomus	60.7028	-151.403
LACM 87978	Microtus oeconomus	60.7028	-151.403
LACM 87985	Clethrionomys rutilus	60.7028	-151.403
LACM 87986	Clethrionomys rutilus	60.7028	-151.403
LACM 87987	Clethrionomys rutilus	60.7028	-151.403
LACM 87988	Microtus oeconomus	60.7028	-151.403
LACM 87989	Microtus oeconomus	60.7028	-151.403
LACM 87990	Microtus oeconomus	60.7028	-151.403
LACM 87991	Microtus oeconomus	60.7028	-151.403
LACM 87992	Microtus oeconomus	60.7028	-151.403
LACM 93548	Clethrionomys rutilus	60.5435	-145.756
LACM 93549	Clethrionomys rutilus	60.5435	-145.756
LACM 93550	Clethrionomys rutilus	60.5435	-145.756
MSB 144001	Clethrionomys rutilus	64.7533	-141.23
MSB 144002	Clethrionomys rutilus	64.7533	-141.23
MSB 144005	Clethrionomys rutilus	65.1485	-147.387
MSB 144010	Sorex cinereus	63.6783	-144.156
MSB 144013	Clethrionomys rutilus	63.6783	-144.156
MSB 144014	Clethrionomys rutilus	63.6783	-144.156
MSB 144015	Clethrionomys rutilus	63.6783	-144.156
MSB 144016	Clethrionomys rutilus	63.6783	-144.156
MSB 144017	Clethrionomys rutilus	63.6783	-144.156
MSB 144018	Zapus hudsonius	63.6783	-144.156
MSB 144019	Microtus oeconomus	63.6783	-144.156
MSB 144021	Clethrionomys rutilus	63.6783	-144.156
MSB 144022	Clethrionomys rutilus	63.6783	-144.156
MSB 144023	Clethrionomys rutilus	63.6783	-144.156
MSB 144024	Clethrionomys rutilus	63.6783	-144.156
MSB 144025	Sorex hoyi	63.6783	-144.156
MSB 144026	Sorex cinereus	63.6783	-144.156
MSB 144027	Sorex hoyi	63.6783	-144.156
MSB 144028	Sorex cinereus	63.6783	-144.156
MSB 144029	Sorex tundrensis	64.7533	-141.23
MSB 144030	Sorex cinereus	64.7533	-141.23
MSB 144031	Sorex cinereus	64.7533	-141.23
MSB 144032	Sorex cinereus	64.7533	-141.23
MSB 144035	Microtus pennsylvanicus	64.7533	-141.23
MSB 144036	Microtus pennsylvanicus	64.7533	-141.23
MSB 144037	Microtus pennsylvanicus	64.7533	-141.23
MSB 144038	Microtus oeconomus	64.7533	-141.23
MSB 144041	Clethrionomys rutilus	63.6783	-144.156
MSB 144042	Sorex cinereus	64.7533	-141.23
MSB 144043	Sorex cinereus	64.7533	-141.23
MSB 144045	Clethrionomys rutilus	64.7533	-141.23
MSB 144046	Sorex cinereus	64.7533	-141.23
MSB 144047	Sorex cinereus	64.7533	-141.23
MSB 144048	Sorex cinereus	64.7821	-141.125
MSB 144049	Microtus pennsylvanicus	64.7533	-141.23
MSB 144050	Synaptomys borealis	64.7533	-141.23
MSB 144051	Microtus pennsylvanicus	64.7533	-141.23
MSB 144053	Microtus pennsylvanicus	64.7533	-141.23
MSB 144058	Sorex cinereus	65.1485	-147.387
MSB 144059	Sorex cinereus	65.1485	-147.387
MSB 144060	Clethrionomys rutilus	65.1485	-147.387
MSB 144061	Clethrionomys rutilus	65.1485	-147.387
MSB 144062	Clethrionomys rutilus	65.1485	-147.387
MSB 144063	Clethrionomys rutilus	65.1485	-147.387
MSB 144065	Microtus oeconomus	63.6783	-144.156
MSB 144066	Clethrionomys rutilus	65.1485	-147.387
MSB 144067	Microtus oeconomus	65.1485	-147.387
MSB 144068	Microtus oeconomus	65.1485	-147.387
MSB 144069	Microtus oeconomus	65.1485	-147.387
MSB 144070	Clethrionomys rutilus	65.1485	-147.387
MSB 144071	Synaptomys borealis	63.6783	-144.156
MSB 144072	Clethrionomys rutilus	65.1485	-147.387
MSB 144073	Sorex cinereus	65.1485	-147.387
MSB 144092	Sorex cinereus	63.6783	-144.156
MSB 144093	Microtus oeconomus	63.6783	-144.156
MSB 144094	Sorex cinereus	63.6783	-144.156
MSB 144096	Clethrionomys rutilus	63.8862	-142.242
MSB 144097	Clethrionomys rutilus	63.8862	-142.242
MSB 144098	Clethrionomys rutilus	63.8862	-142.242
MSB 144102	Clethrionomys rutilus	63.8862	-142.242
MSB 144103	Clethrionomys rutilus	63.8862	-142.242
MSB 144104	Sorex tundrensis	63.8862	-142.242
MSB 144108	Clethrionomys rutilus	63.8862	-142.242
MSB 144110	Clethrionomys rutilus	63.6783	-144.156
MSB 144111	Microtus oeconomus	63.6783	-144.156
MSB 144112	Clethrionomys rutilus	63.6783	-144.156
MSB 144113	Sorex hoyi	63.6783	-144.156
MSB 144114	Clethrionomys rutilus	63.8862	-142.242
MSB 144241	Clethrionomys rutilus	63.8862	-142.242
MSB 144242	Sorex cinereus	64.7533	-141.23
MSB 144243	Microtus oeconomus	64.7533	-141.23
MSB 144244	Microtus oeconomus	64.7533	-141.23
MSB 144245	Clethrionomys rutilus	64.7533	-141.23
MSB 144246	Clethrionomys rutilus	64.7533	-141.23
MSB 144247	Clethrionomys rutilus	64.7533	-141.23
MSB 144248	Clethrionomys rutilus	64.7533	-141.23
MSB 144249	Sorex cinereus	64.7533	-141.23
MSB 144295	Sorex cinereus	65.1485	-147.387
MSB 144296	Sorex cinereus	65.1485	-147.387
MSB 144297	Sorex cinereus	65.1485	-147.387
MSB 144298	Sorex cinereus	65.1485	-147.387
MSB 144299	Sorex cinereus	65.1485	-147.387
MSB 144300	Sorex hoyi	65.1485	-147.387
MSB 144301	Sorex hoyi	65.1485	-147.387
MSB 144303	Clethrionomys rutilus	63.6783	-144.156
MSB 144304	Microtus oeconomus	63.6783	-144.156
MSB 144305	Clethrionomys rutilus	63.6783	-144.156
MSB 144306	Clethrionomys rutilus	63.6783	-144.156
MSB 144307	Clethrionomys rutilus	63.6783	-144.156
MSB 144308	Clethrionomys rutilus	63.6783	-144.156
MSB 144309	Microtus oeconomus	65.1485	-147.387
MSB 144310	Clethrionomys rutilus	65.1485	-147.387
MSB 144311	Microtus oeconomus	65.1485	-147.387
MSB 145346	Sorex monticolus	63.0766	-146.221
MSB 145347	Lemmus trimucronatus	63.0766	-146.221
MSB 145348	Microtus miurus	63.0766	-146.221
MSB 145349	Microtus miurus	63.0766	-146.221
MSB 145350	Microtus miurus	63.0766	-146.221
MSB 145351	Microtus oeconomus	63.0766	-146.221
MSB 145352	Microtus oeconomus	63.0766	-146.221
MSB 145353	Microtus oeconomus	63.0766	-146.221
MSB 145354	Microtus oeconomus	63.0766	-146.221
MSB 145355	Clethrionomys rutilus	63.0766	-146.221
MSB 145356	Clethrionomys rutilus	63.0766	-146.221
MSB 145357	Clethrionomys rutilus	63.0766	-146.221
MSB 145358	Microtus miurus	63.0766	-146.221
MSB 145359	Microtus miurus	63.0766	-146.221
MSB 145360	Microtus miurus	63.0766	-146.221
MSB 145361	Microtus miurus	63.0766	-146.221
MSB 145362	Microtus miurus	63.0766	-146.221
MSB 145363	Microtus miurus	63.0766	-146.221
MSB 145364	Microtus miurus	63.0766	-146.221
MSB 145365	Microtus miurus	63.0766	-146.221
MSB 145366	Microtus oeconomus	63.0766	-146.221
MSB 145367	Microtus oeconomus	63.0766	-146.221
MSB 145368	Lemmus trimucronatus	63.0766	-146.221
MSB 145369	Microtus oeconomus	63.0766	-146.221
MSB 145370	Microtus oeconomus	63.0766	-146.221
MSB 145371	Microtus oeconomus	63.0766	-146.221
MSB 145374	Microtus miurus	63.0766	-146.221
MSB 145375	Microtus miurus	63.0766	-146.221
MSB 145376	Microtus miurus	63.0766	-146.221
MSB 145377	Microtus miurus	63.0766	-146.221
MSB 145378	Microtus miurus	63.0766	-146.221
MSB 145379	Microtus miurus	63.0766	-146.221
MSB 145380	Microtus miurus	63.0766	-146.221
MSB 145381	Microtus miurus	63.0766	-146.221
MSB 145382	Microtus miurus	63.0766	-146.221
MSB 145383	Microtus miurus	63.0766	-146.221
MSB 145384	Microtus miurus	63.0766	-146.221
MSB 145385	Microtus oeconomus	63.0766	-146.221
MSB 145386	Microtus oeconomus	63.0766	-146.221
MSB 145387	Lemmus trimucronatus	63.0766	-146.221
MSB 145388	Lemmus trimucronatus	63.0766	-146.221
MSB 145389	Microtus oeconomus	63.0766	-146.221
MSB 145390	Microtus oeconomus	63.0766	-146.221
MSB 145391	Microtus miurus	63.0766	-146.221
MSB 145392	Microtus miurus	63.0766	-146.221
MSB 145393	Microtus miurus	63.0766	-146.221
MSB 145394	Microtus miurus	63.0766	-146.221
MSB 145395	Microtus miurus	63.0766	-146.221
MSB 145396	Microtus miurus	63.0766	-146.221
MSB 145397	Microtus miurus	63.0766	-146.221
MSB 145398	Microtus oeconomus	63.0766	-146.221
MSB 145400	Microtus oeconomus	63.1888	-147.597
MSB 145401	Microtus pennsylvanicus	63.1888	-147.597
MSB 145402	Microtus oeconomus	63.1888	-147.597
MSB 145403	Microtus oeconomus	63.1888	-147.597
MSB 145404	Microtus oeconomus	63.1888	-147.597
MSB 145405	Sorex cinereus	60.8312	-149.536
MSB 145406	Sorex monticolus	60.8312	-149.536
MSB 145407	Sorex monticolus	60.8312	-149.536
MSB 145408	Sorex monticolus	60.8312	-149.536
MSB 145409	Sorex cinereus	60.8312	-149.536
MSB 145410	Sorex cinereus	60.8312	-149.536
MSB 145411	Sorex cinereus	60.8312	-149.536
MSB 145412	Microtus miurus	63.1888	-147.597
MSB 145413	Microtus miurus	63.1888	-147.597
MSB 145414	Sorex monticolus	63.1888	-147.597
MSB 145415	Sorex monticolus	63.1888	-147.597
MSB 145416	Sorex monticolus	63.1888	-147.597
MSB 145417	Sorex tundrensis	63.1888	-147.597
MSB 145418	Clethrionomys rutilus	63.1888	-147.597
MSB 145419	Clethrionomys rutilus	63.1888	-147.597
MSB 145420	Clethrionomys rutilus	63.1888	-147.597
MSB 145421	Clethrionomys rutilus	63.1888	-147.597
MSB 145422	Clethrionomys rutilus	63.1888	-147.597
MSB 145423	Clethrionomys rutilus	63.1888	-147.597
MSB 145424	Clethrionomys rutilus	60.8312	-149.536
MSB 145425	Clethrionomys rutilus	60.8312	-149.536
MSB 145426	Clethrionomys rutilus	60.8312	-149.536
MSB 145427	Sorex cinereus	60.8312	-149.536
MSB 145428	Sorex cinereus	60.8312	-149.536
MSB 145429	Sorex monticolus	60.8312	-149.536
MSB 145430	Sorex cinereus	60.8312	-149.536
MSB 145431	Clethrionomys rutilus	63.1888	-147.597
MSB 145432	Lemmus trimucronatus	63.0766	-146.221
MSB 145433	Microtus oeconomus	63.1888	-147.597
MSB 145434	Sorex cinereus	63.1888	-147.597
MSB 145435	Sorex cinereus	63.1888	-147.597
MSB 145436	Sorex cinereus	63.1888	-147.597
MSB 145437	Clethrionomys rutilus	63.1888	-147.597
MSB 145438	Clethrionomys rutilus	63.1888	-147.597
MSB 145439	Sorex monticolus	60.8312	-149.536
MSB 145440	Sorex monticolus	60.8312	-149.536
MSB 145441	Sorex monticolus	60.8312	-149.536
MSB 145442	Sorex monticolus	60.8312	-149.536
MSB 145443	Sorex monticolus	60.8312	-149.536
MSB 145444	Sorex monticolus	60.8312	-149.536
MSB 145445	Sorex monticolus	60.8312	-149.536
MSB 145446	Sorex monticolus	60.8312	-149.536
MSB 145447	Sorex monticolus	60.8312	-149.536
MSB 145448	Sorex monticolus	60.8312	-149.536
MSB 145449	Sorex cinereus	60.8312	-149.536
MSB 145450	Clethrionomys rutilus	63.1888	-147.597
MSB 145451	Clethrionomys rutilus	63.1888	-147.597
MSB 145452	Clethrionomys rutilus	63.1888	-147.597
MSB 145453	Clethrionomys rutilus	63.1888	-147.597
MSB 145454	Clethrionomys rutilus	63.1888	-147.597
MSB 145455	Clethrionomys rutilus	63.1888	-147.597
MSB 145456	Sorex monticolus	60.8312	-149.536
MSB 145457	Microtus oeconomus	60.8312	-149.536
MSB 145458	Clethrionomys rutilus	60.8312	-149.536
MSB 145459	Clethrionomys rutilus	60.8312	-149.536
MSB 145460	Clethrionomys rutilus	60.8312	-149.536
MSB 145461	Clethrionomys rutilus	60.8312	-149.536
MSB 145462	Sorex cinereus	60.8312	-149.536
MSB 145463	Sorex cinereus	60.8312	-149.536
MSB 145464	Sorex cinereus	60.8312	-149.536
MSB 145465	Sorex cinereus	60.8312	-149.536
MSB 145466	Sorex cinereus	60.8312	-149.536
MSB 145467	Sorex cinereus	60.8312	-149.536
MSB 145468	Sorex cinereus	60.8312	-149.536
MSB 145469	Clethrionomys rutilus	63.1888	-147.597
MSB 145470	Clethrionomys rutilus	63.1888	-147.597
MSB 145471	Clethrionomys rutilus	63.1888	-147.597
MSB 145472	Clethrionomys rutilus	63.1888	-147.597
MSB 145473	Clethrionomys rutilus	63.1888	-147.597
MSB 145474	Clethrionomys rutilus	63.1888	-147.597
MSB 145475	Clethrionomys rutilus	60.8312	-149.536
MSB 145476	Sorex monticolus	60.8312	-149.536
MSB 145477	Sorex monticolus	60.8312	-149.536
MSB 145478	Sorex cinereus	60.8312	-149.536
MSB 145479	Sorex cinereus	60.8312	-149.536
MSB 145480	Sorex cinereus	60.8312	-149.536
MSB 145481	Sorex monticolus	60.8312	-149.536
MSB 145482	Sorex cinereus	60.7931	-148.901
MSB 145483	Sorex monticolus	60.7931	-148.901
MSB 145484	Sorex cinereus	60.7931	-148.901
MSB 145485	Sorex cinereus	60.7931	-148.901
MSB 145486	Sorex cinereus	60.7931	-148.901
MSB 145487	Sorex cinereus	60.7931	-148.901
MSB 145488	Sorex cinereus	60.7931	-148.901
MSB 145489	Clethrionomys rutilus	63.1888	-147.597
MSB 145490	Clethrionomys rutilus	63.1888	-147.597
MSB 145491	Clethrionomys rutilus	63.1888	-147.597
MSB 145492	Clethrionomys rutilus	63.1888	-147.597
MSB 145493	Clethrionomys rutilus	63.1888	-147.597
MSB 145494	Microtus oeconomus	63.1888	-147.597
MSB 145495	Microtus oeconomus	63.1888	-147.597
MSB 145496	Sorex monticolus	60.8312	-149.536
MSB 145497	Sorex cinereus	60.8312	-149.536
MSB 145498	Sorex tundrensis	60.8312	-149.536
MSB 145499	Sorex monticolus	60.8312	-149.536
MSB 145500	Sorex monticolus	60.8312	-149.536
MSB 145501	Sorex monticolus	60.8312	-149.536
MSB 145502	Sorex monticolus	60.8312	-149.536
MSB 145503	Sorex cinereus	60.8312	-149.536
MSB 145504	Sorex cinereus	60.8312	-149.536
MSB 145505	Sorex cinereus	60.8312	-149.536
MSB 145506	Sorex cinereus	60.8312	-149.536
MSB 145507	Sorex monticolus	60.8312	-149.536
MSB 145508	Sorex monticolus	60.8312	-149.536
MSB 145509	Sorex monticolus	60.8312	-149.536
MSB 145510	Microtus oeconomus	63.1888	-147.597
MSB 145511	Clethrionomys rutilus	63.1888	-147.597
MSB 145512	Synaptomys borealis	63.1888	-147.597
MSB 145513	Microtus oeconomus	63.1888	-147.597
MSB 145514	Microtus oeconomus	63.1888	-147.597
MSB 145515	Lemmus trimucronatus	63.1888	-147.597
MSB 145516	Microtus miurus	63.1888	-147.597
MSB 145517	Sorex cinereus	60.8312	-149.536
MSB 145518	Sorex cinereus	60.8312	-149.536
MSB 145519	Sorex cinereus	60.8312	-149.536
MSB 145520	Sorex cinereus	60.8312	-149.536
MSB 145521	Sorex cinereus	60.8312	-149.536
MSB 145522	Sorex cinereus	60.8312	-149.536
MSB 145523	Sorex monticolus	60.8312	-149.536
MSB 145524	Sorex monticolus	60.8312	-149.536
MSB 145525	Sorex monticolus	60.8312	-149.536
MSB 145526	Sorex monticolus	60.8312	-149.536
MSB 145527	Sorex cinereus	60.8312	-149.536
MSB 145528	Sorex monticolus	60.8312	-149.536
MSB 145529	Sorex cinereus	60.8312	-149.536
MSB 145530	Sorex monticolus	60.8312	-149.536
MSB 145531	Sorex monticolus	63.1888	-147.597
MSB 145532	Sorex cinereus	63.1888	-147.597
MSB 145533	Sorex cinereus	63.1888	-147.597
MSB 145534	Clethrionomys rutilus	63.1888	-147.597
MSB 145535	Clethrionomys rutilus	63.1888	-147.597
MSB 145536	Clethrionomys rutilus	63.1888	-147.597
MSB 145537	Sorex cinereus	60.8312	-149.536
MSB 145538	Sorex cinereus	60.8312	-149.536
MSB 145539	Sorex cinereus	60.8312	-149.536
MSB 145540	Sorex cinereus	60.8312	-149.536
MSB 145541	Sorex monticolus	60.8312	-149.536
MSB 145542	Sorex cinereus	60.8312	-149.536
MSB 145543	Sorex cinereus	60.8312	-149.536
MSB 145544	Sorex cinereus	60.8312	-149.536
MSB 145545	Sorex cinereus	60.8312	-149.536
MSB 145546	Sorex cinereus	60.8312	-149.536
MSB 145547	Sorex cinereus	60.8312	-149.536
MSB 145549	Clethrionomys rutilus	60.7931	-148.901
MSB 145550	Sorex cinereus	60.7931	-148.901
MSB 145551	Clethrionomys rutilus	63.1888	-147.597
MSB 145552	Clethrionomys rutilus	63.1888	-147.597
MSB 145553	Clethrionomys rutilus	63.1888	-147.597
MSB 145554	Clethrionomys rutilus	63.1888	-147.597
MSB 145555	Clethrionomys rutilus	63.1888	-147.597
MSB 145556	Clethrionomys rutilus	63.1888	-147.597
MSB 145557	Sorex monticolus	60.8312	-149.536
MSB 145558	Sorex cinereus	60.8312	-149.536
MSB 145559	Sorex monticolus	60.8312	-149.536
MSB 145560	Sorex monticolus	60.8312	-149.536
MSB 145561	Sorex cinereus	60.8312	-149.536
MSB 145562	Sorex cinereus	60.8312	-149.536
MSB 145563	Sorex cinereus	60.8312	-149.536
MSB 145564	Sorex cinereus	60.7931	-148.901
MSB 145565	Sorex cinereus	60.7931	-148.901
MSB 145566	Sorex cinereus	60.7931	-148.901
MSB 145567	Sorex monticolus	60.7931	-148.901
MSB 145568	Sorex monticolus	60.7931	-148.901
MSB 145569	Sorex monticolus	60.7931	-148.901
MSB 145570	Sorex monticolus	60.7931	-148.901
MSB 145709	Sorex cinereus	60.7931	-148.901
MSB 145710	Sorex cinereus	62.5364	-150.82
MSB 145711	Sorex cinereus	62.5364	-150.82
MSB 146039	Microtus longicaudus	56.0042	-161.175
MSB 146040	Sorex monticolus	56.0042	161.175
MSB 146043	Microtus oeconomus	56.0042	161.175
MSB 146045	Microtus oeconomus	56.0042	161.175
MSB 146046	Microtus oeconomus	56.0042	161.175
MSB 147753	Sorex monticolus	55.4091	-131.702
MSB 147755	Sorex monticolus	55.4091	-131.702
MSB 147757	Sorex monticolus	55.4091	-131.702
MSB 147758	Sorex cinereus	55.4091	-131.702
MSB 147759	Sorex monticolus	55.4091	-131.702
MSB 147760	Sorex monticolus	55.4091	-131.702
MSB 147761	Sorex cinereus	55.4091	-131.702
MSB 147762	Sorex monticolus	55.4091	-131.702
MSB 147763	Sorex monticolus	55.4091	-131.702
MSB 147764	Sorex cinereus	55.4091	-131.702
MSB 147766	Sorex monticolus	55.4091	-131.702
MSB 147767	Sorex cinereus	55.4091	-131.702
MSB 147768	Sorex cinereus	55.4091	-131.702
MSB 147773	Sorex cinereus	55.4091	-131.702
MSB 147774	Sorex monticolus	55.4091	-131.702
MSB 147775	Sorex monticolus	55.4091	-131.702
MSB 147776	Sorex cinereus	55.4091	-131.702
MSB 147777	Sorex monticolus	55.4091	-131.702
MSB 147778	Sorex cinereus	55.4091	-131.702
MSB 147812	Sorex monticolus	55.4091	-131.702
MSB 147813	Sorex monticolus	55.4091	-131.702
MSB 148853	Sorex cinereus	56.6445	-133.721
MSB 148860	Sorex cinereus	56.6445	-133.721
MSB 148861	Sorex monticolus	56.6445	-133.721
MSB 148862	Sorex cinereus	56.6445	-133.721
MSB 148863	Sorex monticolus	56.6445	-133.721
MSB 148864	Sorex cinereus	56.6445	-133.721
MSB 148874	Sorex cinereus	56.6596	-133.724
MSB 148875	Sorex cinereus	56.6445	-133.721
MSB 148876	Sorex monticolus	56.6419	-133.727
MSB 148877	Sorex cinereus	56.6445	-133.721
MSB 148878	Sorex cinereus	56.6445	-133.721
MSB 148930	Sorex cinereus	56.6454	-133.722
MSB 148931	Sorex cinereus	56.6454	-133.722
MSB 148933	Microtus longicaudus	56.642	-133.701
MSB 148935	Microtus longicaudus	56.6596	-133.724
MSB 148936	Sorex cinereus	56.6596	-133.724
MSB 148937	Sorex cinereus	56.6596	-133.724
MSB 148938	Sorex monticolus	56.6384	-133.731
MSB 148941	Sorex cinereus	56.6596	-133.724
MSB 148942	Sorex monticolus	56.6433	-133.698
MSB 148943	Sorex monticolus	56.6433	-133.698
MSB 148945	Sorex monticolus	56.6596	-133.724
MSB 148949	Sorex monticolus	55.1041	-131.359
MSB 148957	Sorex cinereus	56.6596	-133.724
MSB 148958	Microtus longicaudus	56.6596	-133.724
MSB 148959	Sorex monticolus	55.1041	-131.359
MSB 148978	Sorex monticolus	56.6954	-133.722
MSB 148979	Sorex cinereus	56.6954	-133.722
MSB 148980	Sorex monticolus	56.6433	-133.698
MSB 148981	Sorex cinereus	56.6433	-133.698
MSB 148983	Microtus longicaudus	56.642	-133.701
MSB 148985	Sorex monticolus	56.6443	-133.72
MSB 148994	Sorex cinereus	56.7067	-134.242
MSB 148997	Microtus longicaudus	56.6676	-134.266
MSB 149009	Sorex monticolus	55.1033	131.36
MSB 149010	Sorex monticolus	55.1033	131.36
MSB 149011	Sorex monticolus	55.1033	131.36
MSB 149014	Sorex monticolus	55.1033	-131.36
MSB 149018	Microtus longicaudus	56.6938	-134.249
MSB 149026	Sorex monticolus	56.6676	-134.266
MSB 149027	Sorex monticolus	56.6676	-134.266
MSB 149028	Sorex monticolus	56.6676	-134.266
MSB 149029	Microtus longicaudus	56.6676	-134.266
MSB 149030	Microtus longicaudus	56.6676	-134.266
MSB 149031	Microtus longicaudus	56.6676	-134.266
MSB 149035	Microtus longicaudus	56.6676	-134.266
MSB 149040	Microtus longicaudus	56.6676	-134.266
MSB 149041	Sorex monticolus	56.6676	-134.266
MSB 149042	Sorex monticolus	56.6676	-134.266
MSB 149047	Sorex monticolus	56.6938	-134.249
MSB 149048	Sorex cinereus	56.6938	-134.249
MSB 149049	Sorex cinereus	56.6938	-134.249
MSB 149140	Sorex monticolus	56.6676	-134.266
MSB 149238	Synaptomys borealis	56.7067	-134.242
MSB 149239	Sorex monticolus	56.7067	-134.242
MSB 149271	Microtus longicaudus	56.6676	-134.266
MSB 149328	Sorex monticolus	55.1041	-131.359
MSB 149342	Sorex cinereus	56.6454	-133.722
MSB 149343	Sorex cinereus	56.6454	-133.722
MSB 149347	Sorex monticolus	56.6454	-133.722
MSB 149353	Sorex monticolus	56.6433	-133.698
MSB 149354	Microtus longicaudus	56.642	-133.701
MSB 149363	Sorex monticolus	56.6676	-134.266
MSB 149366	Sorex monticolus	56.6445	-133.721
MSB 149367	Sorex cinereus	56.6445	133.721
MSB 149369	Sorex monticolus	56.6454	-133.722
MSB 149370	Sorex cinereus	56.6433	-133.698
MSB 149371	Sorex monticolus	56.6454	-133.722
MSB 149373	Sorex monticolus	56.7067	-134.242
MSB 149374	Sorex monticolus	56.6938	-134.249
MSB 149375	Sorex cinereus	56.6938	-134.249
MSB 149376	Sorex monticolus	56.6938	-134.249
MSB 149377	Sorex cinereus	56.6938	-134.249
MSB 149378	Sorex cinereus	56.6938	-134.249
MSB 149379	Sorex cinereus	56.6938	-134.249
MSB 149380	Sorex cinereus	56.6938	-134.249
MSB 149381	Sorex monticolus	56.6938	-134.249
MSB 149382	Microtus longicaudus	56.6938	-134.249
MSB 149383	Microtus longicaudus	56.6938	-134.249
MSB 149384	Microtus longicaudus	56.6938	-134.249
MSB 149385	Microtus longicaudus	56.6938	-134.249
MSB 149386	Microtus longicaudus	56.6938	-134.249
MSB 149393	Microtus longicaudus	56.6676	-134.266
MSB 149394	Sorex monticolus	56.6596	-133.724
MSB 156612	Microtus oeconomus	56.0042	161.175
MSB 156613	Microtus oeconomus	56.0042	161.175
MSB 156614	Microtus oeconomus	56.0042	161.175
MSB 156691	Microtus oeconomus	56.0042	161.175
MSB 156693	Microtus oeconomus	56.0042	161.175
MSB 156795	Microtus oeconomus	56.0042	161.175
MSB 156796	Microtus oeconomus	56.0042	161.175
MSB 156933	Sorex monticolus	58.5956	-135.221
MSB 156944	Clethrionomys rutilus	58.5956	-135.221
MSB 156947	Sorex monticolus	58.5956	-135.221
MSB 156948	Sorex monticolus	58.5956	-135.221
MSB 193251	Sorex cinereus	60.4417	-149.372
MSB 193252	Sorex cinereus	60.4417	-149.372
MSB 193253	Clethrionomys rutilus	60.4417	-149.372
MSB 193254	Microtus oeconomus	61.7675	-148.53
MSB 193255	Clethrionomys rutilus	61.7675	-148.53
MSB 193256	Clethrionomys rutilus	60.4417	-149.372
MSB 193257	Clethrionomys rutilus	60.4417	-149.372
MSB 193258	Sorex cinereus	61.7675	-148.53
MSB 193259	Sorex cinereus	61.7675	-148.53
MSB 193260	Sorex cinereus	61.7675	-148.53
MSB 193261	Sorex cinereus	61.7675	-148.53
MSB 193262	Sorex cinereus	61.7675	-148.53
MSB 193264	Sorex cinereus	60.4417	-149.372
MSB 193265	Clethrionomys rutilus	60.4417	-149.372
MSB 193278	Clethrionomys rutilus	60.4417	-149.372
MSB 193280	Microtus oeconomus	60.4417	-149.372
MSB 193281	Clethrionomys rutilus	60.4417	-149.372
MSB 193286	Sorex monticolus	59.2667	-135.603
MSB 193287	Sorex cinereus	61.7645	-148.536
MSB 193288	Clethrionomys rutilus	61.7645	-148.536
MSB 193289	Microtus pennsylvanicus	61.3479	-145.304
MSB 193290	Clethrionomys rutilus	61.8219	-145.177
MSB 193292	Clethrionomys rutilus	61.3479	-145.304
MSB 193295	Microtus pennsylvanicus	61.3479	-145.304
MSB 193301	Clethrionomys rutilus	59.2667	-135.603
MSB 193304	Microtus pennsylvanicus	62.7009	-141.139
MSB 193305	Microtus pennsylvanicus	62.7009	-141.139
MSB 193306	Clethrionomys rutilus	61.8219	-145.177
MSB 193307	Clethrionomys rutilus	61.8219	-145.177
MSB 193308	Clethrionomys rutilus	61.8219	-145.177
MSB 193309	Clethrionomys rutilus	61.8219	-145.177
MSB 193310	Sorex monticolus	59.2176	-135.448
MSB 193311	Clethrionomys rutilus	59.1418	-135.359
MSB 193312	Microtus longicaudus	59.2176	-135.448
MSB 193316	Clethrionomys rutilus	61.7645	-148.536
MSB 193317	Clethrionomys rutilus	61.7645	-148.536
MSB 193318	Clethrionomys rutilus	62.0988	-146.362
MSB 193319	Sorex cinereus	61.7675	-148.53
MSB 193320	Clethrionomys rutilus	61.8219	-145.177
MSB 193322	Microtus pennsylvanicus	61.8219	-145.177
MSB 193325	Microtus longicaudus	59.2667	-135.603
MSB 193326	Sorex monticolus	59.2667	-135.603
MSB 193327	Synaptomys borealis	61.8219	-145.177
MSB 193328	Microtus longicaudus	59.2667	-135.603
MSB 193329	Microtus longicaudus	59.2667	-135.603
MSB 193331	Microtus pennsylvanicus	61.8219	-145.177
MSB 193332	Clethrionomys rutilus	61.8219	-145.177
MSB 193333	Microtus pennsylvanicus	61.8219	-145.177
MSB 193334	Sorex cinereus	61.3406	-145.307
MSB 193335	Clethrionomys rutilus	61.3406	-145.307
MSB 193337	Sorex cinereus	61.3479	-145.304
MSB 193338	Synaptomys borealis	61.8219	-145.177
MSB 193341	Clethrionomys rutilus	61.8219	-145.177
MSB 193342	Clethrionomys rutilus	61.8219	-145.177
MSB 193344	Microtus pennsylvanicus	61.3479	-145.304
MSB 193347	Clethrionomys rutilus	61.7675	-148.53
MSB 193348	Microtus oeconomus	61.7645	-148.536
MSB 193350	Sorex cinereus	61.7675	-148.53
MSB 193351	Sorex cinereus	61.7675	-148.53
MSB 193352	Clethrionomys rutilus	61.7645	-148.536
MSB 193353	Clethrionomys rutilus	61.7645	-148.536
MSB 193354	Sorex cinereus	61.8219	-145.177
MSB 193355	Clethrionomys rutilus	61.8219	-145.177
MSB 193356	Clethrionomys rutilus	61.8219	-145.177
MSB 193357	Clethrionomys rutilus	61.8219	-145.177
MSB 193358	Clethrionomys rutilus	61.8219	-145.177
MSB 193359	Clethrionomys rutilus	61.8219	-145.177
MSB 193362	Clethrionomys rutilus	61.7645	-148.536
MSB 193363	Clethrionomys rutilus	61.7645	-148.536
MSB 193364	Clethrionomys rutilus	61.7645	-148.536
MSB 193365	Sorex cinereus	61.8219	-145.177
MSB 193366	Synaptomys borealis	61.8219	-145.177
MSB 193367	Microtus pennsylvanicus	61.8219	-145.177
MSB 193368	Microtus pennsylvanicus	61.8219	-145.177
MSB 193369	Clethrionomys rutilus	61.8219	-145.177
MSB 193372	Synaptomys borealis	61.8219	-145.177
MSB 193373	Clethrionomys rutilus	61.8219	-145.177
MSB 193374	Sorex cinereus	61.3406	-145.307
MSB 193375	Sorex cinereus	61.3479	-145.304
MSB 193376	Sorex cinereus	61.3479	-145.304
MSB 193377	Clethrionomys rutilus	61.3479	-145.304
MSB 193378	Microtus oeconomus	60.4435	-149.369
MSB 193379	Clethrionomys rutilus	60.4417	-149.372
MSB 193380	Microtus oeconomus	60.4435	-149.369
MSB 193381	Clethrionomys rutilus	60.4435	-149.369
MSB 193382	Sorex cinereus	60.4435	-149.369
MSB 193383	Microtus oeconomus	60.4417	-149.372
MSB 193384	Clethrionomys rutilus	60.4417	-149.372
MSB 193385	Sorex cinereus	61.7675	-148.53
MSB 193386	Clethrionomys rutilus	61.3406	-145.307
MSB 193387	Clethrionomys rutilus	61.3406	-145.307
MSB 193389	Microtus pennsylvanicus	61.3406	-145.307
MSB 193391	Microtus pennsylvanicus	61.3479	-145.304
MSB 193392	Clethrionomys rutilus	61.8219	-145.177
MSB 193393	Clethrionomys rutilus	61.7645	-148.536
MSB 193394	Sorex monticolus	59.2667	-135.603
MSB 193395	Sorex cinereus	59.1415	-135.371
MSB 193396	Microtus longicaudus	59.2176	-135.448
MSB 193397	Clethrionomys rutilus	59.1418	-135.359
MSB 193398	Clethrionomys rutilus	59.1418	-135.359
MSB 193399	Clethrionomys rutilus	59.1418	-135.359
MSB 193400	Clethrionomys rutilus	59.1418	-135.359
MSB 193401	Sorex cinereus	59.1418	-135.359
MSB 193402	Clethrionomys rutilus	59.1418	-135.359
MSB 193403	Sorex monticolus	55.9665	-130.06
MSB 193404	Clethrionomys rutilus	59.1418	-135.359
MSB 193405	Clethrionomys rutilus	59.1418	-135.359
MSB 193406	Clethrionomys rutilus	59.1418	-135.359
MSB 193407	Clethrionomys rutilus	59.1418	-135.359
MSB 193408	Clethrionomys rutilus	59.1418	-135.359
MSB 193409	Microtus oeconomus	60.4417	-149.372
MSB 193410	Microtus longicaudus	56.35	-132.132
MSB 193411	Sorex monticolus	59.2667	-135.603
MSB 193412	Clethrionomys rutilus	60.4417	-149.372
MSB 193413	Microtus longicaudus	56.35	-132.132
MSB 193414	Microtus longicaudus	56.35	-132.132
MSB 193420	Sorex cinereus	61.7675	-148.53
MSB 193421	Clethrionomys rutilus	61.7645	-148.536
MSB 193422	Clethrionomys rutilus	61.7645	-148.536
MSB 193423	Clethrionomys rutilus	61.7645	-148.536
MSB 193424	Clethrionomys rutilus	61.7645	-148.536
MSB 193437	Clethrionomys rutilus	59.1412	-135.371
MSB 193438	Zapus hudsonius	59.2667	-135.603
MSB 193439	Microtus longicaudus	59.2667	-135.603
MSB 193444	Sorex cinereus	59.2667	-135.603
MSB 193445	Microtus longicaudus	59.2667	-135.603
MSB 193446	Microtus longicaudus	59.2667	-135.603
MSB 193447	Microtus longicaudus	59.2667	-135.603
MSB 193448	Clethrionomys rutilus	61.7645	-148.536
MSB 193449	Clethrionomys rutilus	61.7645	-148.536
MSB 193450	Clethrionomys rutilus	61.7645	-148.536
MSB 193451	Clethrionomys rutilus	61.7645	-148.536
MSB 193467	Clethrionomys rutilus	61.7645	-148.536
MSB 193468	Microtus longicaudus	55.9094	-130.022
MSB 193469	Sorex monticolus	55.9665	-130.06
MSB 193471	Sorex monticolus	55.9665	-130.06
MSB 193472	Sorex palustris	55.9712	-130.065
MSB 193473	Sorex cinereus	56.35	-132.132
MSB 193485	Microtus longicaudus	56.35	-132.132
MSB 193490	Microtus longicaudus	55.9094	-130.022
MSB 193491	Sorex cinereus	60.4417	-149.372
MSB 193492	Synaptomys borealis	60.4417	-149.372
MSB 193493	Synaptomys borealis	60.4417	-149.372
MSB 193494	Synaptomys borealis	60.4417	-149.372
MSB 193495	Clethrionomys rutilus	60.4417	-149.372
MSB 193496	Clethrionomys rutilus	60.4417	-149.372
MSB 193497	Clethrionomys rutilus	60.4417	-149.372
MSB 193498	Sorex palustris	55.9712	-130.065
MSB 193499	Sorex cinereus	55.9717	-130.054
MSB 193501	Microtus longicaudus	56.35	-132.132
MSB 193502	Microtus oeconomus	60.4435	-149.369
MSB 193503	Clethrionomys rutilus	60.4435	-149.369
MSB 193504	Microtus longicaudus	56.35	-132.132
MSB 193506	Sorex cinereus	60.4417	-149.372
MSB 193507	Clethrionomys rutilus	60.4417	-149.372
MSB 193508	Clethrionomys rutilus	60.4417	-149.372
MSB 193509	Clethrionomys rutilus	60.4417	-149.372
MSB 193510	Microtus oeconomus	60.4435	-149.369
MSB 193511	Clethrionomys rutilus	62.0988	-146.362
MSB 193512	Clethrionomys rutilus	61.7645	-148.536
MSB 193513	Clethrionomys rutilus	61.7645	-148.536
MSB 193514	Clethrionomys rutilus	62.0988	-146.362
MSB 193515	Clethrionomys rutilus	62.0988	-146.362
MSB 193516	Clethrionomys rutilus	62.0988	-146.362
MSB 193517	Clethrionomys rutilus	62.0988	-146.362
MSB 193518	Clethrionomys rutilus	62.0988	-146.362
MSB 193519	Clethrionomys rutilus	61.7645	-148.536
MSB 193521	Clethrionomys rutilus	61.7645	-148.536
MSB 193522	Clethrionomys rutilus	62.0988	-146.362
MSB 193523	Clethrionomys rutilus	61.7645	-148.536
MSB 193525	Sorex monticolus	56.35	-132.132
MSB 193526	Sorex cinereus	56.35	-132.132
MSB 193528	Microtus longicaudus	56.35	-132.132
MSB 193531	Sorex cinereus	61.7675	-148.53
MSB 193532	Sorex cinereus	56.35	-132.132
MSB 193533	Sorex monticolus	56.35	-132.132
MSB 193534	Sorex monticolus	56.35	-132.132
MSB 193535	Sorex cinereus	60.4417	-149.372
MSB 193536	Sorex cinereus	60.4435	-149.369
MSB 193537	Sorex cinereus	60.4417	-149.372
MSB 193538	Sorex cinereus	60.4417	-149.372
MSB 193539	Microtus longicaudus	56.35	-132.132
MSB 193540	Microtus longicaudus	56.35	-132.132
MSB 193541	Sorex cinereus	56.35	-132.132
MSB 193542	Sorex cinereus	56.35	-132.132
MSB 193543	Microtus longicaudus	56.35	-132.132
MSB 193544	Microtus longicaudus	59.2176	-135.448
MSB 193545	Clethrionomys rutilus	59.1418	-135.359
MSB 193552	Clethrionomys rutilus	61.7645	-148.536
MSB 193559	Sorex cinereus	60.4435	-149.369
MSB 193560	Sorex cinereus	60.4435	-149.369
MSB 193561	Sorex cinereus	60.4435	-149.369
MSB 193563	Sorex monticolus	56.35	-132.132
MSB 193564	Microtus longicaudus	56.35	-132.132
MSB 193568	Sorex cinereus	56.35	-132.132
MSB 193569	Microtus longicaudus	56.35	-132.132
MSB 193571	Sorex cinereus	56.35	-132.132
MSB 193572	Sorex monticolus	56.35	-132.132
MSB 193573	Sorex monticolus	56.35	-132.132
MSB 193665	Sorex monticolus	55.9665	-130.06
MSB 195028	Sorex cinereus	59.2459	-135.175
MSB 195030	Synaptomys borealis	56.3163	-132.276
MSB 195034	Sorex monticolus	56.4304	-132.974
MSB 195036	Clethrionomys rutilus	61.3482	-145.304
MSB 195039	Clethrionomys rutilus	61.592	-145.228
MSB 195044	Microtus longicaudus	56.3163	-132.276
MSB 195045	Microtus longicaudus	56.3163	-132.276
MSB 195047	Sorex monticolus	56.345	-132.339
MSB 195049	Clethrionomys rutilus	61.384	-145.235
MSB 195053	Synaptomys borealis	56.3163	-132.276
MSB 195055	Microtus longicaudus	56.3163	-132.276
MSB 195057	Clethrionomys rutilus	61.3482	-145.304
MSB 195058	Sorex cinereus	55.8774	-132.345
MSB 195062	Clethrionomys rutilus	61.3687	-145.274
MSB 195065	Sorex monticolus	56.4304	-132.974
MSB 195069	Clethrionomys rutilus	61.321	-145.303
MSB 195071	Microtus pennsylvanicus	56.4926	-132.569
MSB 195072	Microtus longicaudus	59.2665	-135.6
MSB 195073	Microtus pennsylvanicus	56.4926	-132.569
MSB 195074	Sorex monticolus	59.2459	-135.175
MSB 195075	Microtus pennsylvanicus	56.4926	-132.569
MSB 195076	Sorex monticolus	56.345	-132.339
MSB 195077	Sorex monticolus	56.3451	-132.336
MSB 195079	Microtus pennsylvanicus	56.4926	-132.569
MSB 195080	Microtus pennsylvanicus	56.4926	-132.569
MSB 195081	Microtus pennsylvanicus	56.4926	-132.569
MSB 195084	Clethrionomys rutilus	61.4808	-145.154
MSB 195087	Sorex cinereus	59.3001	-135.704
MSB 195088	Sorex monticolus	59.3001	-135.704
MSB 195089	Clethrionomys rutilus	61.321	-145.303
MSB 195090	Clethrionomys rutilus	61.321	-145.303
MSB 195092	Sorex monticolus	59.3001	-135.704
MSB 195093	Clethrionomys rutilus	59.3001	-135.704
MSB 195101	Clethrionomys rutilus	61.321	-145.303
MSB 195102	Clethrionomys rutilus	61.321	-145.303
MSB 195103	Clethrionomys rutilus	61.321	-145.303
MSB 195105	Clethrionomys rutilus	61.321	-145.303
MSB 195106	Clethrionomys rutilus	63.228	-142.264
MSB 195107	Microtus pennsylvanicus	59.2665	-135.6
MSB 195108	Microtus pennsylvanicus	59.2665	-135.6
MSB 195109	Microtus longicaudus	59.2665	-135.6
MSB 195110	Clethrionomys rutilus	59.2665	-135.6
MSB 195116	Microtus pennsylvanicus	56.4926	-132.569
MSB 195117	Microtus pennsylvanicus	56.4926	-132.569
MSB 195119	Microtus pennsylvanicus	61.3482	-145.304
MSB 195120	Clethrionomys rutilus	61.3482	-145.304
MSB 195121	Microtus pennsylvanicus	61.3482	-145.304
MSB 195122	Clethrionomys rutilus	61.3482	-145.304
MSB 195125	Sorex monticolus	55.8717	-132.348
MSB 195130	Sorex cinereus	56.3491	-132.338
MSB 195131	Synaptomys borealis	56.3163	-132.276
MSB 195135	Sorex cinereus	55.8774	-132.345
MSB 195136	Sorex cinereus	55.8721	-132.354
MSB 195137	Sorex cinereus	55.8721	-132.354
MSB 195138	Clethrionomys rutilus	61.384	-145.235
MSB 195139	Sorex cinereus	55.8721	-132.354
MSB 195141	Microtus longicaudus	56.3168	-132.282
MSB 195154	Sorex monticolus	55.8717	-132.348
MSB 195155	Sorex monticolus	55.8717	-132.348
MSB 195158	Sorex monticolus	56.4304	-132.974
MSB 195159	Sorex monticolus	55.8717	-132.348
MSB 195160	Sorex cinereus	55.8717	-132.348
MSB 195162	Sorex cinereus	56.345	-132.339
MSB 195163	Sorex monticolus	56.345	-132.339
MSB 195164	Sorex monticolus	56.4304	-132.974
MSB 195165	Clethrionomys rutilus	61.3687	-145.274
MSB 195166	Clethrionomys rutilus	61.321	-145.303
MSB 195176	Clethrionomys rutilus	61.3547	-145.293
MSB 195179	Microtus pennsylvanicus	61.2775	-145.273
MSB 195180	Clethrionomys rutilus	59.2459	-135.175
MSB 195181	Sorex cinereus	56.345	-132.339
MSB 195183	Synaptomys borealis	56.3163	-132.276
MSB 195184	Synaptomys borealis	56.3163	-132.276
MSB 195185	Clethrionomys rutilus	61.592	-145.228
MSB 195186	Clethrionomys rutilus	61.592	-145.228
MSB 195187	Clethrionomys rutilus	61.592	-145.228
MSB 195188	Clethrionomys rutilus	63.228	-142.264
MSB 195191	Sorex cinereus	56.3163	-132.276
MSB 195198	Sorex monticolus	61.3482	-145.304
MSB 195199	Sorex cinereus	55.8732	-132.357
MSB 195200	Sorex monticolus	55.8732	-132.357
MSB 195211	Sorex monticolus	56.4304	-132.974
MSB 195212	Microtus longicaudus	59.2459	-135.175
MSB 195214	Sorex cinereus	59.2459	-135.175
MSB 195216	Sorex monticolus	56.4304	-132.974
MSB 195219	Sorex cinereus	59.3001	-135.704
MSB 195220	Microtus longicaudus	59.3001	-135.704
MSB 195229	Microtus longicaudus	56.3458	-132.345
MSB 195241	Clethrionomys rutilus	58.2459	-135.175
MSB 195242	Sorex cinereus	61.2775	-145.273
MSB 195249	Sorex monticolus	56.2402	-132.968
MSB 195252	Sorex cinereus	56.3491	-132.338
MSB 195253	Sorex cinereus	56.3491	-132.338
MSB 195254	Sorex monticolus	56.3491	-132.338
MSB 195255	Synaptomys borealis	56.3163	-132.276
MSB 195257	Sorex cinereus	56.3163	-132.276
MSB 195261	Synaptomys borealis	56.3163	-132.276
MSB 195263	Sorex cinereus	55.8732	-132.357
MSB 195267	Sorex cinereus	55.8721	-132.354
MSB 195273	Clethrionomys rutilus	61.5108	-145.217
MSB 195274	Clethrionomys rutilus	61.592	-145.228
MSB 195277	Sorex monticolus	56.4304	-132.974
MSB 195283	Sorex monticolus	56.4304	-132.974
MSB 195285	Clethrionomys rutilus	61.592	-145.228
MSB 195291	Clethrionomys rutilus	61.7549	-145.159
MSB 195293	Microtus pennsylvanicus	61.5108	-145.217
MSB 195294	Sorex monticolus	59.2459	-135.175
MSB 195297	Sorex monticolus	56.3458	-132.345
MSB 195303	Sorex monticolus	56.4304	-132.974
MSB 195307	Sorex monticolus	56.3458	-132.345
MSB 195311	Microtus longicaudus	56.3458	-132.345
MSB 195312	Sorex cinereus	56.3451	-132.336
MSB 195313	Sorex cinereus	56.3491	-132.338
MSB 195318	Sorex cinereus	56.3491	-132.338
MSB 195321	Sorex cinereus	56.3451	-132.336
MSB 195322	Sorex cinereus	56.3451	-132.336
MSB 195324	Sorex cinereus	56.3491	-132.338
MSB 195325	Sorex cinereus	56.3491	-132.338
MSB 195327	Sorex monticolus	56.3451	-132.336
MSB 195331	Sorex monticolus	56.3451	-132.336
MSB 195333	Sorex monticolus	56.3451	-132.336
MSB 195337	Sorex monticolus	55.8774	-132.345
MSB 195338	Sorex monticolus	56.3491	-132.338
MSB 195341	Clethrionomys rutilus	59.2459	-135.175
MSB 195342	Sorex monticolus	59.2459	-135.175
MSB 195353	Sorex cinereus	55.8732	-132.357
MSB 195354	Sorex cinereus	55.8732	-132.357
MSB 195356	Sorex cinereus	55.8732	-132.357
MSB 195359	Sorex cinereus	56.345	-132.339
MSB 195363	Sorex monticolus	55.8732	-132.357
MSB 195364	Sorex monticolus	56.4304	-132.974
MSB 195367	Sorex monticolus	56.4304	-132.974
MSB 195368	Sorex monticolus	56.4118	-132.98
MSB 195374	Sorex palustris	56.3491	-132.338
MSB 195381	Sorex cinereus	56.3451	-132.336
MSB 195382	Sorex monticolus	56.3458	-132.345
MSB 195387	Microtus longicaudus	56.3458	-132.345
MSB 195388	Microtus longicaudus	56.3458	-132.345
MSB 195389	Sorex cinereus	56.3451	-132.336
MSB 195398	Sorex monticolus	56.2402	-132.968
MSB 195402	Microtus pennsylvanicus	61.7549	-145.159
MSB 195404	Sorex cinereus	56.3458	-132.345
MSB 195405	Sorex monticolus	56.3451	-132.336
MSB 195406	Sorex monticolus	56.3451	-132.336
MSB 195407	Clethrionomys rutilus	61.3547	-145.293
MSB 195408	Clethrionomys rutilus	61.3547	-145.293
MSB 195410	Sorex cinereus	59.3001	-135.704
MSB 195411	Sorex cinereus	56.3451	-132.336
MSB 195412	Sorex cinereus	56.3451	-132.336
MSB 195413	Sorex cinereus	56.3491	-132.338
MSB 195414	Sorex cinereus	56.3491	-132.338
MSB 195416	Sorex cinereus	56.3451	-132.336
MSB 195417	Sorex cinereus	56.3451	-132.336
MSB 195423	Sorex monticolus	56.345	-132.339
MSB 195424	Sorex cinereus	59.2459	-135.175
MSB 195425	Clethrionomys rutilus	59.2459	-135.175
MSB 195426	Clethrionomys rutilus	59.3001	-135.704
MSB 195434	Microtus longicaudus	59.2645	-135.518
MSB 195435	Sorex monticolus	55.8717	-132.348
MSB 195436	Sorex monticolus	55.8774	-132.345
MSB 195438	Sorex cinereus	55.8721	-132.354
MSB 195439	Clethrionomys rutilus	59.3001	-135.704
MSB 195440	Sorex cinereus	56.3451	-132.336
MSB 195441	Sorex monticolus	59.2459	-135.175
MSB 195442	Clethrionomys rutilus	59.2459	-135.175
MSB 195443	Sorex monticolus	59.2459	-135.175
MSB 195445	Sorex monticolus	59.2459	-135.175
MSB 195454	Sorex cinereus	56.3451	-132.336
MSB 195455	Sorex cinereus	56.3451	-132.336
MSB 195461	Sorex cinereus	56.3451	-132.336
MSB 195462	Microtus longicaudus	56.3491	-132.338
MSB 195463	Sorex cinereus	56.3491	-132.338
MSB 195464	Sorex monticolus	56.3458	-132.345
MSB 195465	Sorex cinereus	56.3451	-132.336
MSB 195467	Sorex cinereus	56.3451	-132.336
MSB 195468	Sorex cinereus	56.3451	-132.336
MSB 195478	Microtus longicaudus	56.3458	-132.345
MSB 195480	Sorex monticolus	56.3451	-132.336
MSB 195484	Sorex monticolus	56.3451	-132.336
MSB 195489	Sorex monticolus	55.8774	-132.345
MSB 195490	Sorex monticolus	55.8774	-132.345
MSB 195491	Sorex monticolus	55.8732	-132.357
MSB 195492	Sorex cinereus	56.3451	-132.336
MSB 195493	Sorex cinereus	55.8732	-132.357
MSB 195495	Sorex monticolus	56.4304	-132.974
MSB 195498	Sorex cinereus	56.345	-132.339
MSB 195500	Sorex cinereus	56.3451	-132.336
MSB 195504	Sorex cinereus	55.8732	-132.357
MSB 195507	Sorex cinereus	55.8732	-132.357
MSB 195508	Sorex cinereus	56.3491	-132.338
MSB 195509	Sorex cinereus	56.3491	-132.338
MSB 195510	Sorex cinereus	56.3491	-132.338
MSB 195512	Sorex cinereus	56.3451	-132.336
MSB 195518	Sorex cinereus	56.3451	-132.336
MSB 195519	Sorex cinereus	56.3451	-132.336
MSB 195520	Sorex cinereus	56.3451	-132.336
MSB 195521	Sorex monticolus	56.4304	-132.974
MSB 195524	Sorex monticolus	56.4304	-132.974
MSB 195526	Sorex monticolus	56.4304	-132.974
MSB 195528	Sorex monticolus	56.4304	-132.974
MSB 195529	Sorex monticolus	56.4304	-132.974
MSB 195531	Sorex monticolus	56.4304	-132.974
MSB 195533	Sorex monticolus	56.4304	-132.974
MSB 195534	Sorex monticolus	56.4304	-132.974
MSB 195537	Sorex monticolus	56.4118	-132.98
MSB 195544	Clethrionomys rutilus	63.228	-142.264
MSB 195548	Microtus longicaudus	56.4118	-132.98
MSB 195550	Sorex cinereus	56.3451	-132.336
MSB 195554	Clethrionomys rutilus	61.384	-145.235
MSB 195560	Microtus longicaudus	56.3163	-132.276
MSB 195561	Sorex cinereus	56.3163	-132.276
MSB 195567	Microtus pennsylvanicus	56.4926	-132.569
MSB 195588	Clethrionomys rutilus	61.384	-145.235
MSB 195590	Microtus pennsylvanicus	61.384	-145.235
MSB 221162	Sorex monticolus	55.4546	-133.361
MSB 221332	Microtus longicaudus	55.488	-133.631
MSB 221340	Microtus longicaudus	55.488	-133.631
MSB 221361	Sorex monticolus	55.488	-133.631
MSB 221387	Sorex monticolus	55.488	-133.631
MSB 221404	Sorex monticolus	55.488	-133.631
MSB 221416	Sorex monticolus	55.488	-133.631
MSB 221421	Sorex monticolus	55.4411	-133.613
MSB 221426	Sorex monticolus	55.488	-133.631
MSB 221427	Sorex monticolus	55.4411	-133.613
MSB 221429	Sorex monticolus	55.4411	-133.613
MSB 221437	Sorex monticolus	55.4411	-133.613
MSB 221439	Sorex monticolus	55.488	-133.631
MSB 221445	Sorex monticolus	55.4411	-133.613
MSB 221446	Microtus longicaudus	55.4685	-133.426
MSB 221466	Sorex monticolus	55.488	-133.631
MSB 221467	Sorex monticolus	55.4685	-133.426
MSB 221469	Sorex monticolus	55.488	-133.631
MSB 221470	Microtus longicaudus	55.4685	-133.426
MSB 221471	Microtus longicaudus	55.4685	-133.426
MSB 221472	Sorex monticolus	55.5417	-133.321
MSB 221479	Sorex monticolus	55.4411	-133.613
MSB 221482	Sorex monticolus	55.5417	-133.321
MSB 221484	Sorex monticolus	55.5417	-133.321
MSB 221485	Sorex monticolus	55.4411	-133.613
MSB 221487	Sorex monticolus	55.488	-133.631
MSB 221489	Sorex monticolus	55.488	-133.631
MSB 221490	Sorex monticolus	55.488	-133.631
MSB 221491	Sorex monticolus	55.4411	-133.613
MSB 221492	Sorex monticolus	55.488	-133.631
MSB 221495	Sorex monticolus	55.4411	-133.613
MSB 221497	Sorex monticolus	55.488	-133.631
MSB 221498	Microtus longicaudus	55.4685	-133.426
MSB 221499	Sorex monticolus	55.4685	-133.426
MSB 221500	Sorex monticolus	55.4685	-133.426
MSB 221501	Sorex monticolus	55.4685	-133.426
MSB 221503	Sorex monticolus	55.4685	-133.426
MSB 221504	Sorex monticolus	55.4685	-133.426
MSB 221505	Sorex monticolus	55.4685	-133.426
MSB 221506	Sorex monticolus	55.4685	-133.426
MSB 221507	Sorex monticolus	55.488	-133.631
MSB 221511	Sorex monticolus	55.488	-133.631
MSB 221513	Sorex monticolus	55.4685	-133.426
MSB 221514	Sorex monticolus	55.4411	-133.613
MSB 221515	Sorex monticolus	55.4411	-133.613
MSB 221516	Sorex monticolus	55.4411	-133.613
MSB 221517	Sorex monticolus	55.488	-133.631
MSB 221519	Sorex monticolus	55.488	-133.631
MSB 221520	Sorex monticolus	55.488	-133.631
MSB 221521	Microtus longicaudus	55.4685	-133.426
MSB 221524	Sorex monticolus	55.4685	-133.426
MSB 221525	Sorex monticolus	55.5417	-133.321
MSB 221536	Sorex monticolus	55.5417	-133.321
MSB 221541	Sorex monticolus	55.4685	-133.426
MSB 221544	Sorex monticolus	55.4685	-133.426
MSB 221545	Microtus longicaudus	55.4685	-133.426
MSB 221549	Sorex monticolus	55.4685	-133.426
MSB 221550	Sorex monticolus	55.4685	-133.426
MSB 221553	Sorex monticolus	55.5417	-133.321
MSB 221555	Sorex monticolus	55.5417	-133.321
MSB 221556	Sorex monticolus	55.5417	-133.321
MSB 221557	Sorex monticolus	55.5417	-133.321
MSB 221558	Sorex monticolus	55.5417	-133.321
MSB 221565	Sorex monticolus	55.5417	-133.321
MSB 221566	Sorex monticolus	55.488	-133.631
MSB 221570	Sorex monticolus	55.4685	-133.426
MSB 221573	Sorex monticolus	55.5417	-133.321
MSB 221582	Microtus oeconomus	68.1174	-154.124
MSB 221583	Clethrionomys rutilus	68.1174	-154.124
MSB 221584	Microtus oeconomus	68.1174	-154.124
MSB 221588	Microtus miurus	68.1174	-154.124
MSB 221589	Clethrionomys rutilus	68.1174	-154.124
MSB 221592	Clethrionomys rutilus	68.1174	-154.124
MSB 221593	Microtus oeconomus	68.1174	-154.124
MSB 221597	Microtus miurus	68.1174	-154.124
MSB 221598	Microtus oeconomus	68.1174	-154.124
MSB 221599	Sorex monticolus	68.1174	-154.124
MSB 221600	Microtus miurus	68.1174	-154.124
MSB 221609	Clethrionomys rutilus	68.1174	-154.124
MSB 221610	Microtus miurus	68.1174	-154.124
MSB 221615	Microtus oeconomus	68.1174	-154.124
MSB 221619	Clethrionomys rutilus	68.1174	-154.124
MSB 221629	Clethrionomys rutilus	68.1174	-154.124
MSB 221650	Clethrionomys rutilus	68.1174	-154.124
MSB 221682	Clethrionomys rutilus	68.1174	-154.124
MSB 221683	Microtus oeconomus	68.1174	-154.124
MSB 221740	Clethrionomys rutilus	68.1174	-154.124
MSB 221741	Microtus oeconomus	68.1174	-154.124
MSB 221742	Clethrionomys rutilus	68.1174	-154.124
MSB 221743	Microtus miurus	68.1174	-154.124
MSB 221744	Clethrionomys rutilus	68.1174	-154.124
MSB 221745	Microtus oeconomus	68.1174	-154.124
MSB 221746	Clethrionomys rutilus	68.1174	-154.124
MSB 221747	Microtus oeconomus	68.1174	-154.124
MSB 221748	Microtus miurus	68.1174	-154.124
MSB 221755	Sorex monticolus	55.4546	-133.361
MSB 221758	Sorex monticolus	55.4546	-133.361
MSB 221762	Sorex monticolus	55.4546	-133.361
MSB 221763	Sorex monticolus	55.4546	-133.361
MSB 221765	Sorex monticolus	55.4546	-133.361
MSB 221768	Sorex monticolus	55.2783	-133.306
MSB 221769	Sorex monticolus	55.2783	-133.306
MSB 221770	Sorex monticolus	55.4546	-133.361
MSB 221771	Sorex monticolus	55.4546	-133.361
MSB 221772	Sorex monticolus	55.4546	-133.361
MSB 221778	Sorex monticolus	55.4546	-133.361
MSB 221787	Sorex monticolus	55.2783	-133.306
MSB 221788	Sorex monticolus	55.4546	-133.361
MSB 221789	Sorex monticolus	55.4546	-133.361
MSB 221790	Sorex monticolus	55.4546	-133.361
MSB 221794	Sorex ugyunak	68.1174	-154.124
MSB 221795	Sorex ugyunak	68.1174	-154.124
MSB 221808	Sorex monticolus	68.1174	-154.124
MSB 221809	Clethrionomys rutilus	68.2047	-159.861
MSB 221814	Sorex monticolus	55.4546	-133.361
MSB 221818	Clethrionomys rutilus	68.2047	-159.861
MSB 221819	Sorex ugyunak	68.1174	-154.124
MSB 221825	Microtus oeconomus	67.4903	-163.896
MSB 221828	Sorex ugyunak	68.1174	-154.124
MSB 221829	Sorex monticolus	68.1174	-154.124
MSB 221831	Microtus miurus	68.1174	-154.124
MSB 221832	Microtus oeconomus	67.4903	-163.896
MSB 221834	Sorex monticolus	55.4546	-133.361
MSB 221836	Sorex ugyunak	68.1174	-154.124
MSB 221837	Clethrionomys rutilus	68.1174	-154.124
MSB 221838	Sorex ugyunak	68.1174	-154.124
MSB 221839	Sorex ugyunak	68.1174	-154.124
MSB 221840	Clethrionomys rutilus	68.1174	-154.124
MSB 221841	Sorex monticolus	68.1174	-154.124
MSB 221842	Sorex ugyunak	68.1174	-154.124
MSB 221843	Sorex ugyunak	68.1174	-154.124
MSB 221844	Microtus miurus	68.1174	-154.124
MSB 221845	Sorex ugyunak	68.1174	-154.124
MSB 221846	Clethrionomys rutilus	68.1174	-154.124
MSB 221848	Sorex ugyunak	68.1174	-154.124
MSB 221849	Sorex ugyunak	68.1174	-154.124
MSB 221850	Sorex ugyunak	68.1174	-154.124
MSB 221851	Sorex monticolus	68.1174	-154.124
MSB 221852	Clethrionomys rutilus	68.1174	-154.124
MSB 221853	Sorex ugyunak	68.1174	-154.124
MSB 221854	Sorex monticolus	68.1174	-154.124
MSB 221866	Sorex cinereus	67.4903	-163.896
MSB 221867	Sorex ugyunak	68.2047	-159.861
MSB 221868	Sorex tundrensis	67.4903	-163.896
MSB 221869	Sorex cinereus	67.4903	-163.896
MSB 221870	Sorex cinereus	68.2047	-159.861
MSB 221871	Sorex tundrensis	68.2047	-159.861
MSB 221872	Sorex ugyunak	68.2047	-159.861
MSB 221873	Sorex tundrensis	68.2047	-159.861
MSB 221874	Sorex tundrensis	68.2047	-159.861
MSB 221926	Sorex cinereus	67.4903	-163.896
MSB 221931	Microtus oeconomus	67.4903	-163.896
MSB 221932	Microtus oeconomus	65.3784	-163.228
MSB 221933	Microtus oeconomus	67.4903	-163.896
MSB 221935	Sorex cinereus	65.3784	-163.228
MSB 221938	Microtus miurus	65.3784	-163.228
MSB 221939	Sorex ugyunak	65.3784	-163.228
MSB 221940	Sorex cinereus	65.3784	-163.228
MSB 221941	Lemmus trimucronatus	67.4903	-163.896
MSB 221943	Sorex cinereus	65.3784	-163.228
MSB 221945	Sorex tundrensis	65.3784	-163.228
MSB 221949	Sorex cinereus	67.4903	-163.896
MSB 221950	Sorex cinereus	67.4903	-163.896
MSB 221951	Sorex cinereus	65.3784	-163.228
MSB 221956	Sorex tundrensis	65.3784	-163.228
MSB 221960	Sorex tundrensis	67.4903	-163.896
MSB 221961	Sorex tundrensis	67.4903	-163.896
MSB 221962	Microtus oeconomus	65.3784	-163.228
MSB 221964	Sorex ugyunak	67.4903	-163.896
MSB 221967	Sorex monticolus	65.3784	-163.228
MSB 221968	Sorex monticolus	65.3784	-163.228
MSB 221979	Sorex cinereus	67.4903	-163.896
MSB 221980	Sorex cinereus	67.4903	-163.896
MSB 221984	Sorex cinereus	67.4903	-163.896
MSB 221985	Sorex cinereus	67.4903	-163.896
MSB 221986	Sorex cinereus	67.4903	-163.896
MSB 221987	Microtus oeconomus	67.4903	-163.896
MSB 221990	Sorex cinereus	67.4903	-163.896
MSB 221991	Sorex ugyunak	67.4903	-163.896
MSB 221992	Sorex cinereus	67.4903	-163.896
MSB 222001	Microtus oeconomus	67.4903	-163.896
MSB 222005	Sorex ugyunak	65.3784	-163.228
MSB 222008	Sorex cinereus	67.4903	-163.896
MSB 222009	Microtus oeconomus	67.4903	-163.896
MSB 222011	Sorex tundrensis	67.4903	-163.896
MSB 222012	Clethrionomys rutilus	67.4903	-163.896
MSB 222013	Sorex cinereus	67.4903	-163.896
MSB 222014	Sorex tundrensis	67.4903	-163.896
MSB 222015	Sorex cinereus	67.4903	-163.896
MSB 222016	Sorex tundrensis	67.4903	-163.896
MSB 222019	Microtus oeconomus	67.4903	-163.896
MSB 222022	Lemmus trimucronatus	67.4903	-163.896
MSB 222023	Microtus oeconomus	67.4903	-163.896
MSB 222024	Microtus oeconomus	67.4903	-163.896
MSB 222025	Microtus oeconomus	67.4903	-163.896
MSB 222028	Sorex cinereus	65.3784	-163.228
MSB 222029	Microtus miurus	67.4903	-163.896
MSB 222030	Microtus oeconomus	67.4903	-163.896
MSB 222031	Clethrionomys rutilus	67.4903	-163.896
MSB 222036	Microtus oeconomus	67.4903	-163.896
MSB 222038	Sorex hoyi	65.3784	-163.228
MSB 222039	Sorex cinereus	65.3784	-163.228
MSB 222040	Sorex tundrensis	65.3784	-163.228
MSB 222041	Sorex monticolus	65.3784	-163.228
MSB 222042	Microtus miurus	65.3784	-163.228
MSB 222043	Sorex cinereus	65.3784	-163.228
MSB 222044	Sorex monticolus	65.3784	-163.228
MSB 222045	Clethrionomys rutilus	65.3784	-163.228
MSB 222046	Microtus oeconomus	65.3784	-163.228
MSB 222047	Clethrionomys rutilus	65.3784	-163.228
MSB 222049	Clethrionomys rutilus	65.3784	-163.228
MSB 222050	Sorex cinereus	67.4903	-163.896
MSB 222051	Sorex hoyi	65.3784	-163.228
MSB 222052	Sorex ugyunak	65.3784	-163.228
MSB 222053	Microtus oeconomus	67.4903	-163.896
MSB 222056	Sorex cinereus	65.3784	-163.228
MSB 222057	Microtus oeconomus	67.4903	-163.896
MSB 222058	Sorex monticolus	65.3784	-163.228
MSB 222064	Microtus oeconomus	65.3784	-163.228
MSB 222068	Clethrionomys rutilus	67.4903	-163.896
MSB 222069	Sorex cinereus	65.3784	-163.228
MSB 222982	Microtus oeconomus	65.3784	-163.228
MSB 222983	Microtus oeconomus	65.3784	-163.228
MSB 222984	Clethrionomys rutilus	65.3784	-163.228
MSB 222998	Microtus oeconomus	65.3784	-163.228
MSB 222999	Sorex ugyunak	65.3784	-163.228
MSB 223000	Sorex tundrensis	65.3784	-163.228
MSB 223001	Clethrionomys rutilus	65.3784	-163.228
MSB 223002	Clethrionomys rutilus	65.3784	-163.228
MSB 223004	Lemmus trimucronatus	65.3784	-163.228
MSB 223006	Sorex ugyunak	65.3784	-163.228
MSB 223007	Sorex monticolus	65.3784	-163.228
MSB 223008	Microtus oeconomus	65.3784	-163.228
MSB 223009	Clethrionomys rutilus	65.3784	-163.228
MSB 223010	Clethrionomys rutilus	65.3784	-163.228
MSB 223011	Sorex tundrensis	65.3784	-163.228
MSB 223012	Sorex tundrensis	65.3784	-163.228
MSB 223013	Microtus oeconomus	65.3784	-163.228
MSB 223014	Clethrionomys rutilus	65.3784	-163.228
MSB 223020	Clethrionomys rutilus	65.3784	-163.228
MSB 223023	Clethrionomys rutilus	65.3784	-163.228
MSB 223024	Sorex hoyi	65.3784	-163.228
MSB 223027	Clethrionomys rutilus	65.3784	-163.228
MSB 223028	Microtus oeconomus	65.3784	-163.228
MSB 223029	Sorex tundrensis	65.3784	-163.228
MSB 223030	Sorex tundrensis	65.3784	-163.228
MSB 223043	Sorex cinereus	65.3784	-163.228
MSB 223067	Clethrionomys rutilus	65.3784	-163.228
MSB 223080	Sorex ugyunak	65.3784	-163.228
MSB 223083	Sorex ugyunak	65.3784	-163.228
MSB 223084	Clethrionomys rutilus	65.3784	-163.228
MSB 223085	Microtus oeconomus	65.3784	-163.228
MSB 223086	Microtus oeconomus	65.3784	-163.228
MSB 223089	Sorex tundrensis	65.3784	-163.228
MSB 223097	Clethrionomys rutilus	65.3784	-163.228
MSB 223098	Sorex tundrensis	65.3784	-163.228
MSB 223100	Sorex cinereus	65.3784	-163.228
MSB 223101	Sorex ugyunak	65.3784	-163.228
MSB 223102	Microtus oeconomus	65.3784	-163.228
MSB 223106	Microtus oeconomus	65.3784	-163.228
MSB 223107	Sorex cinereus	65.3784	-163.228
MSB 223108	Sorex ugyunak	65.3784	-163.228
MSB 223109	Sorex tundrensis	65.3784	-163.228
MSB 223112	Sorex tundrensis	65.3784	-163.228
MSB 223119	Sorex ugyunak	65.3784	-163.228
MSB 223120	Sorex ugyunak	65.3784	-163.228
MSB 223121	Microtus oeconomus	65.3784	-163.228
MSB 223122	Sorex ugyunak	65.3784	-163.228
MSB 223123	Sorex cinereus	65.3784	-163.228
MSB 223124	Sorex ugyunak	65.3784	-163.228
MSB 223125	Sorex ugyunak	65.3784	-163.228
MSB 223126	Clethrionomys rutilus	65.3784	-163.228
MSB 223127	Sorex hoyi	65.3784	-163.228
MSB 223128	Microtus oeconomus	65.3784	-163.228
MSB 223129	Microtus oeconomus	65.3784	-163.228
MSB 223679	Sorex cinereus	68.2047	-159.861
MSB 223682	Sorex ugyunak	67.7188	-156.141
MSB 223683	Sorex ugyunak	67.7039	-156.966
MSB 223684	Sorex ugyunak	68.1174	-154.124
MSB 223685	Sorex ugyunak	68.1174	-154.124
MSB 223686	Sorex monticolus	68.1174	-154.124
MSB 223687	Sorex tundrensis	67.7039	-156.966
MSB 223688	Sorex ugyunak	68.1174	-154.124
MSB 223689	Sorex ugyunak	67.7039	-156.966
MSB 223690	Sorex ugyunak	67.7039	-156.966
MSB 223691	Sorex ugyunak	67.7039	-156.966
MSB 223692	Sorex ugyunak	67.7039	-156.966
MSB 223693	Sorex tundrensis	68.2047	-159.861
MSB 223694	Sorex monticolus	67.7188	-156.149
MSB 223695	Sorex monticolus	67.7039	-156.966
MSB 223696	Sorex cinereus	68.2047	-159.861
MSB 223697	Sorex cinereus	67.7039	-156.966
MSB 223698	Sorex cinereus	68.2047	-159.861
MSB 223699	Sorex monticolus	67.7039	-156.966
MSB 223700	Sorex ugyunak	67.7188	-156.149
MSB 223701	Sorex ugyunak	67.7188	-156.141
MSB 223703	Sorex ugyunak	67.7188	-156.141
MSB 223704	Sorex cinereus	67.7039	-156.966
MSB 223705	Sorex cinereus	68.2047	-159.861
MSB 223706	Sorex ugyunak	68.2119	-159.869
MSB 223707	Sorex cinereus	68.2047	-159.861
MSB 223708	Sorex ugyunak	68.2119	-159.869
MSB 223710	Sorex ugyunak	68.2119	-159.869
MSB 223711	Sorex ugyunak	67.7039	-156.966
MSB 223712	Sorex monticolus	67.7039	-156.966
MSB 223713	Sorex cinereus	68.2047	-159.861
MSB 223717	Sorex ugyunak	67.7188	-156.141
MSB 223718	Sorex cinereus	68.2047	-159.861
MSB 223719	Sorex cinereus	67.4903	-159.896
MSB 223720	Sorex cinereus	68.2119	-159.869
MSB 223722	Sorex cinereus	67.4903	-159.896
MSB 223723	Microtus oeconomus	68.2047	-159.861
MSB 223725	Sorex ugyunak	68.2119	-159.869
MSB 223726	Sorex ugyunak	67.7039	-156.966
MSB 223727	Sorex ugyunak	67.7188	-156.141
MSB 223728	Sorex ugyunak	68.2119	-159.869
MSB 223732	Sorex cinereus	68.2119	-159.869
MSB 223733	Sorex cinereus	68.2047	-159.861
MSB 223739	Sorex ugyunak	68.2047	-159.861
MSB 223742	Sorex cinereus	68.2047	-159.861
MSB 223743	Sorex ugyunak	67.7188	-156.141
MSB 223744	Sorex ugyunak	67.7188	-156.141
MSB 223745	Sorex ugyunak	67.7039	-156.966
MSB 223748	Sorex ugyunak	68.2119	-159.869
MSB 223750	Sorex tundrensis	68.2129	-159.836
MSB 223755	Sorex monticolus	67.7188	-156.141
MSB 223756	Sorex ugyunak	67.7188	-156.149
MSB 223757	Sorex ugyunak	67.7188	-156.149
MSB 223758	Sorex tundrensis	67.7188	-156.149
MSB 223759	Sorex ugyunak	67.7188	-156.149
MSB 223761	Sorex monticolus	65.3784	-163.228
MSB 223764	Sorex cinereus	67.7188	-156.141
MSB 223766	Sorex tundrensis	68.2119	-159.869
MSB 223767	Sorex ugyunak	68.2119	-159.869
MSB 223768	Sorex ugyunak	68.2047	-159.861
MSB 223769	Sorex cinereus	68.2047	-159.861
MSB 223770	Sorex ugyunak	68.2047	-159.861
MSB 223775	Sorex ugyunak	67.7039	-156.966
MSB 223776	Sorex ugyunak	67.7039	-156.966
MSB 223777	Sorex ugyunak	67.7188	-156.141
MSB 223778	Sorex ugyunak	67.7188	-156.141
MSB 223779	Sorex ugyunak	67.7188	-156.141
MSB 223780	Sorex monticolus	65.3784	-163.228
MSB 223781	Sorex tundrensis	68.2047	-159.861
MSB 223782	Sorex ugyunak	68.2119	-159.869
MSB 223784	Sorex tundrensis	67.7188	-156.149
MSB 223789	Sorex ugyunak	68.2047	-159.861
MSB 223790	Sorex cinereus	68.2129	-159.836
MSB 223792	Sorex ugyunak	67.7039	-156.966
MSB 223793	Sorex monticolus	67.7039	-156.966
MSB 223794	Sorex ugyunak	67.7188	-156.141
MSB 223796	Sorex cinereus	68.2047	-159.861
MSB 223797	Sorex monticolus	67.7188	-156.149
MSB 223798	Sorex monticolus	67.7188	-156.149
MSB 223799	Sorex ugyunak	68.2047	-159.861
MSB 223801	Sorex hoyi	68.2047	-159.861
MSB 223803	Sorex monticolus	67.7039	-156.966
MSB 223806	Sorex tundrensis	68.2047	-159.861
MSB 223807	Clethrionomys rutilus	68.2047	-159.861
MSB 223808	Sorex tundrensis	67.7188	-156.141
MSB 223810	Sorex ugyunak	67.7188	-156.141
MSB 223814	Sorex ugyunak	68.2047	-159.861
MSB 223816	Sorex cinereus	68.2047	-159.861
MSB 223818	Sorex tundrensis	68.2047	-159.861
MSB 223819	Sorex cinereus	68.2119	-159.869
MSB 223820	Microtus oeconomus	68.2047	-159.861
MSB 223823	Sorex ugyunak	68.2119	-159.869
MSB 223826	Sorex ugyunak	68.2119	-159.869
MSB 223827	Sorex tundrensis	68.2047	-159.861
MSB 223834	Sorex ugyunak	68.2129	-159.836
MSB 224044	Clethrionomys rutilus	68.2047	-159.861
MSB 224118	Clethrionomys rutilus	67.7188	-156.149
MSB 224126	Microtus miurus	68.2047	-159.861
MSB 224127	Clethrionomys rutilus	67.7188	-156.149
MSB 224128	Clethrionomys rutilus	67.7188	-156.149
MSB 224136	Clethrionomys rutilus	68.2047	-159.861
MSB 224137	Clethrionomys rutilus	67.7188	-156.149
MSB 224140	Clethrionomys rutilus	67.7188	-156.149
MSB 224141	Clethrionomys rutilus	67.7188	-156.149
MSB 224142	Clethrionomys rutilus	67.7188	-156.149
MSB 224143	Clethrionomys rutilus	67.7188	-156.149
MSB 224152	Microtus miurus	67.7188	-156.149
MSB 224153	Microtus miurus	67.7188	-156.149
MSB 224154	Clethrionomys rutilus	67.7188	-156.149
MSB 224155	Clethrionomys rutilus	67.7188	-156.149
MSB 224156	Clethrionomys rutilus	67.7188	-156.149
MSB 224158	Clethrionomys rutilus	67.7188	-156.149
MSB 224159	Clethrionomys rutilus	67.7188	-156.149
MSB 224160	Clethrionomys rutilus	67.7188	-156.149
MSB 224162	Clethrionomys rutilus	67.7188	-156.149
MSB 224163	Clethrionomys rutilus	67.7188	-156.149
MSB 224164	Clethrionomys rutilus	68.2047	-159.861
MSB 224165	Sorex monticolus	67.7039	-156.966
MSB 224183	Clethrionomys rutilus	67.7188	-156.149
MSB 224184	Microtus miurus	67.7188	-156.149
MSB 224188	Microtus miurus	67.7188	-156.149
MSB 224192	Clethrionomys rutilus	68.2047	-159.861
MSB 224205	Microtus miurus	67.7188	-156.149
MSB 224207	Clethrionomys rutilus	67.7188	-156.149
MSB 224208	Microtus miurus	67.7188	-156.149
MSB 224209	Clethrionomys rutilus	68.2047	-159.861
MSB 224210	Microtus miurus	67.7188	-156.149
MSB 224215	Microtus miurus	67.7188	-156.149
MSB 224216	Sorex monticolus	67.7039	-156.966
MSB 224221	Clethrionomys rutilus	67.7188	-156.149
MSB 224224	Clethrionomys rutilus	67.7188	-156.149
MSB 224226	Clethrionomys rutilus	67.7188	-156.149
MSB 224227	Clethrionomys rutilus	67.7188	-156.149
MSB 224228	Clethrionomys rutilus	68.2047	-159.861
MSB 224230	Clethrionomys rutilus	68.2047	-159.861
MSB 224231	Clethrionomys rutilus	67.7188	-156.149
MSB 224232	Clethrionomys rutilus	67.7188	-156.149
MSB 224233	Microtus oeconomus	67.7188	-156.149
MSB 224241	Clethrionomys rutilus	68.2047	-159.861
MSB 224242	Clethrionomys rutilus	67.7188	-156.149
MSB 224243	Clethrionomys rutilus	67.7188	-156.149
MSB 224254	Clethrionomys rutilus	67.7188	-156.149
MSB 224257	Clethrionomys rutilus	67.7188	-156.149
MSB 224258	Clethrionomys rutilus	67.7188	-156.149
MSB 224259	Microtus oeconomus	67.7188	-156.149
MSB 224276	Clethrionomys rutilus	67.7188	-156.149
MSB 224277	Sorex cinereus	67.7039	-156.966
MSB 224278	Sorex tundrensis	67.7039	-156.966
MSB 224297	Microtus miurus	67.7188	-156.149
MSB 224298	Clethrionomys rutilus	67.7188	-156.149
MSB 224299	Microtus miurus	67.7188	-156.149
MSB 224300	Clethrionomys rutilus	67.7188	-156.149
MSB 224301	Clethrionomys rutilus	67.7188	-156.149
MSB 224302	Clethrionomys rutilus	67.7188	-156.149
MSB 224303	Microtus miurus	67.7188	-156.149
MSB 224304	Clethrionomys rutilus	67.7188	-156.149
MSB 224310	Microtus miurus	67.7188	-156.149
MSB 224311	Clethrionomys rutilus	67.7188	-156.149
MSB 224316	Sorex cinereus	67.7039	-156.966
MSB 224317	Sorex monticolus	67.7039	-156.966
MSB 224321	Sorex ugyunak	67.7039	-156.966
MSB 224331	Microtus oeconomus	67.7188	-156.149
MSB 224332	Clethrionomys rutilus	67.7188	-156.149
MSB 224333	Microtus miurus	67.7188	-156.149
MSB 224335	Sorex tundrensis	67.7039	-156.966
MSB 224458	Sorex ugyunak	67.7188	-156.149
MSB 224508	Clethrionomys rutilus	67.7188	-156.149
MSB 224509	Clethrionomys rutilus	67.7188	-156.149
MSB 224510	Microtus miurus	67.7188	-156.141
MSB 224536	Microtus miurus	68.1174	-154.124
MSB 224541	Sorex monticolus	67.7188	-156.149
MSB 224615	Sorex ugyunak	67.7188	-156.149
MSB 224640	Sorex ugyunak	67.7188	-156.149
MSB 224737	Clethrionomys rutilus	68.1174	-154.124
MSB 224738	Clethrionomys rutilus	68.1174	-154.124
MSB 224740	Microtus oeconomus	68.1174	-154.124
MSB 224750	Sorex tundrensis	67.7188	-156.149
MSB 224833	Clethrionomys rutilus	68.1174	-154.124
MSB 224915	Microtus miurus	68.1174	-154.124
MSB 224919	Microtus oeconomus	68.1174	-154.124
MSB 224942	Sorex ugyunak	67.7039	-156.966
MSB 227165	Sorex cinereus	59.5062	-151.511
MSB 227268	Sorex cinereus	59.5062	-151.511
MSB 227271	Sorex cinereus	59.5062	-151.511
MSB 227287	Clethrionomys rutilus	68.2047	-159.861
MSB 227303	Clethrionomys rutilus	67.7188	-156.141
MSB 227334	Sorex cinereus	59.5062	-151.511
MSB 227335	Sorex cinereus	59.5062	-151.511
MSB 227373	Microtus miurus	67.7188	-156.141
MSB 227502	Sorex cinereus	59.5062	-151.511
MSB 231094	Microtus pennsylvanicus	61.2775	-145.273
MSB 231096	Sorex cinereus	61.2775	-145.273
MSB 231129	Sorex cinereus	61.2775	-145.273
MSB 231130	Sorex cinereus	61.2775	-145.273
MSB 231140	Sorex cinereus	61.2775	-145.273
MSB 231177	Clethrionomys rutilus	67.7188	-156.149
MSB 231289	Sorex cinereus	59.2939	-135.696
MSB 231291	Clethrionomys rutilus	59.3003	-135.704
MSB 231292	Clethrionomys rutilus	59.3003	-135.704
MSB 231297	Clethrionomys rutilus	59.3003	-135.704
MSB 231298	Clethrionomys rutilus	59.2939	-135.696
MSB 231314	Clethrionomys rutilus	59.3003	-135.704
MSB 231320	Sorex cinereus	59.3003	-135.704
MSB 231325	Microtus pennsylvanicus	59.2939	-135.696
MSB 231339	Clethrionomys rutilus	59.4095	-135.961
MSB 231340	Clethrionomys rutilus	59.4095	-135.961
MSB 231347	Clethrionomys rutilus	59.3003	-135.704
MSB 231350	Sorex monticolus	55.409	-131.7
MSB 231832	Microtus oeconomus	58.4251	-135.149
MSB 231833	Microtus oeconomus	58.4251	-135.149
MSB 231834	Microtus oeconomus	59.388	-136.314
MSB 231835	Microtus oeconomus	58.4252	-135.149
MSB 231836	Microtus oeconomus	59.3933	-136.311
MSB 231837	Microtus oeconomus	59.3933	-136.311
MSB 231838	Microtus oeconomus	59.3933	-136.311
MSB 231839	Microtus oeconomus	59.3933	-136.311
MSB 231840	Microtus oeconomus	59.3786	-136.323
MSB 231841	Microtus longicaudus	58.4279	-134.434
MSB 231842	Microtus longicaudus	58.4247	-134.439
MSB 231843	Microtus longicaudus	58.4249	-135.143
MSB 231844	Microtus longicaudus	58.4243	-135.148
MSB 231846	Clethrionomys rutilus	58.4284	-135.163
MSB 231847	Microtus longicaudus	58.4244	-135.146
MSB 231848	Microtus oeconomus	58.4244	-135.147
MSB 231849	Microtus oeconomus	58.4244	-135.15
MSB 231850	Microtus longicaudus	58.4248	-135.15
MSB 231851	Microtus longicaudus	58.4245	-135.15
MSB 231852	Microtus longicaudus	58.4241	-135.148
MSB 231853	Microtus longicaudus	58.4239	-135.149
MSB 231854	Microtus longicaudus	58.4244	-135.15
MSB 231855	Microtus longicaudus	58.4241	-135.15
MSB 231856	Microtus longicaudus	58.4244	-135.146
MSB 231857	Sorex cinereus	59.3964	-136.291
MSB 231858	Microtus oeconomus	58.431	-135.17
MSB 231859	Microtus oeconomus	58.4253	-135.152
MSB 231860	Microtus oeconomus	58.4239	-135.149
MSB 231861	Microtus oeconomus	58.4251	-135.149
MSB 231862	Microtus oeconomus	58.4243	-135.15
MSB 231863	Microtus oeconomus	58.4253	-135.152
MSB 231864	Microtus oeconomus	59.3883	-136.31
MSB 231865	Microtus oeconomus	59.3934	-136.311
MSB 231866	Microtus oeconomus	59.3931	-136.311
MSB 231867	Microtus oeconomus	59.3875	-136.307
MSB 231868	Microtus oeconomus	59.3887	-136.31
MSB 231869	Microtus oeconomus	59.3933	-136.311
MSB 231870	Microtus oeconomus	59.3878	-136.315
MSB 231871	Microtus oeconomus	59.3786	-136.323
MSB 231872	Microtus oeconomus	59.388	-136.315
MSB 231873	Microtus oeconomus	59.3964	-136.291
MSB 231874	Microtus oeconomus	59.3865	-136.311
MSB 231875	Microtus oeconomus	58.4253	-135.152
MSB 231876	Microtus oeconomus	58.4243	-135.15
MSB 231877	Microtus oeconomus	58.4242	-135.15
MSB 231878	Clethrionomys rutilus	58.4246	-135.15
MSB 231879	Microtus oeconomus	58.4262	-135.157
MSB 231880	Sorex monticolus	58.4221	-134.442
MSB 231881	Sorex cinereus	58.4241	-135.146
MSB 231882	Sorex cinereus	58.4248	-135.15
MSB 231883	Sorex monticolus	58.4273	-135.161
MSB 231884	Sorex monticolus	58.4245	-135.147
MSB 231886	Microtus longicaudus	58.4234	-134.443
MSB 231887	Microtus oeconomus	59.3873	-136.313
MSB 231888	Microtus oeconomus	59.3883	-136.31
MSB 231889	Microtus oeconomus	59.3866	-136.31
MSB 231890	Microtus oeconomus	59.3933	-136.311
MSB 231891	Microtus oeconomus	59.3934	-136.311
MSB 231892	Microtus oeconomus	58.431	-135.171
MSB 231893	Microtus oeconomus	58.4261	-135.157
MSB 231894	Microtus oeconomus	58.4262	-135.157
MSB 231895	Microtus longicaudus	58.4307	-135.17
MSB 231896	Microtus oeconomus	58.4301	-135.168
MSB 231897	Microtus oeconomus	58.4262	-135.157
MSB 231898	Sorex cinereus	58.4246	-135.15
MSB 231899	Sorex cinereus	58.4242	-135.147
MSB 231901	Clethrionomys rutilus	58.4243	-135.15
MSB 231902	Clethrionomys rutilus	58.4243	-135.15
MSB 231903	Clethrionomys rutilus	58.4249	-135.15
MSB 231904	Sorex cinereus	58.4221	-134.442
MSB 231905	Sorex cinereus	58.4241	-135.15
MSB 231906	Sorex cinereus	58.4242	-135.147
MSB 231907	Sorex cinereus	58.4242	-135.148
MSB 231908	Sorex cinereus	58.4241	-135.15
MSB 231909	Sorex cinereus	58.4238	-135.149
MSB 231910	Microtus oeconomus	59.3936	-136.311
MSB 231911	Microtus oeconomus	59.3792	-136.324
MSB 231912	Microtus oeconomus	59.3866	-136.31
MSB 231913	Microtus oeconomus	59.3866	-136.31
MSB 231914	Microtus oeconomus	59.3866	-136.31
MSB 231915	Microtus oeconomus	59.3866	-136.31
MSB 231916	Microtus oeconomus	59.3866	-136.31
MSB 231917	Microtus oeconomus	58.4261	-135.157
MSB 231918	Microtus oeconomus	58.4261	-135.157
MSB 231919	Microtus oeconomus	58.4261	-135.157
MSB 231920	Microtus oeconomus	58.4262	-135.157
MSB 231921	Microtus oeconomus	58.4262	-135.157
MSB 231923	Sorex cinereus	58.4272	-135.159
MSB 231926	Microtus oeconomus	58.431	-135.171
MSB 231927	Sorex cinereus	58.4297	-135.167
MSB 231928	Sorex cinereus	58.4322	-135.173
MSB 231929	Sorex cinereus	58.4244	-135.147
MSB 231930	Sorex cinereus	58.4244	-135.15
MSB 231931	Sorex cinereus	58.4247	-135.149
MSB 231932	Sorex monticolus	58.4271	-135.16
MSB 231933	Microtus oeconomus	59.3875	-136.306
MSB 231934	Microtus oeconomus	59.3876	-136.306
MSB 231935	Microtus oeconomus	59.3876	-136.306
MSB 231936	Microtus oeconomus	59.3933	-136.311
MSB 231937	Sorex cinereus	58.4249	-135.15
MSB 231938	Sorex monticolus	58.4262	-135.157
MSB 231939	Microtus oeconomus	59.3848	-136.318
MSB 231940	Microtus oeconomus	59.3911	-136.309
MSB 231941	Clethrionomys rutilus	59.3968	-136.287
MSB 231942	Microtus oeconomus	59.3912	-136.309
MSB 231943	Microtus longicaudus	58.4234	-134.443
MSB 231944	Microtus oeconomus	59.3866	-136.31
MSB 231945	Microtus oeconomus	59.3866	-136.31
MSB 231946	Microtus oeconomus	59.3866	-136.31
MSB 231947	Microtus oeconomus	59.3866	-136.31
MSB 231948	Microtus oeconomus	59.3933	-136.311
MSB 231949	Microtus oeconomus	59.3933	-136.311
MSB 231950	Microtus oeconomus	59.3933	-136.311
MSB 231951	Sorex cinereus	58.4306	-135.169
MSB 231952	Microtus longicaudus	58.4234	-134.443
MSB 231953	Microtus longicaudus	58.4247	-134.442
MSB 231954	Microtus longicaudus	58.4216	-134.439
MSB 231955	Microtus oeconomus	59.388	-136.314
MSB 231956	Microtus oeconomus	59.3883	-136.31
MSB 231957	Microtus longicaudus	58.4234	-134.443
MSB 231958	Microtus longicaudus	58.4222	-134.442
MSB 231959	Microtus longicaudus	58.4234	-134.443
MSB 231960	Microtus longicaudus	58.4213	-134.44
MSB 231961	Microtus oeconomus	58.4243	-135.15
MSB 231962	Microtus oeconomus	58.4243	-135.15
MSB 231963	Microtus oeconomus	58.4243	-135.15
MSB 231964	Microtus oeconomus	59.3933	-136.311
MSB 231965	Microtus oeconomus	59.3912	-136.309
MSB 231966	Microtus oeconomus	59.3866	-136.31
MSB 231967	Microtus oeconomus	59.388	-136.314
MSB 231968	Microtus oeconomus	59.3883	-136.31
MSB 231969	Microtus oeconomus	59.3866	-136.31
MSB 231970	Microtus oeconomus	59.3964	-136.291
MSB 231971	Microtus oeconomus	59.3968	-136.29
MSB 231972	Microtus oeconomus	59.3881	-136.31
MSB 231973	Microtus longicaudus	58.4234	-134.443
MSB 231974	Microtus longicaudus	58.4234	-134.443
MSB 231975	Microtus oeconomus	58.4245	-135.147
MSB 231976	Microtus oeconomus	58.4241	-135.15
MSB 231977	Microtus oeconomus	58.4247	-135.149
MSB 231978	Microtus oeconomus	59.3934	-136.311
MSB 231980	Microtus oeconomus	59.3875	-136.307
MSB 231981	Sorex monticolus	58.4243	-135.147
MSB 231982	Sorex cinereus	58.4246	-135.149
MSB 231983	Sorex cinereus	58.4251	-135.153
MSB 231984	Sorex cinereus	58.4251	-135.153
MSB 231985	Sorex cinereus	58.4243	-135.148
MSB 231986	Microtus longicaudus	58.4204	-134.443
MSB 231987	Microtus longicaudus	58.4216	-134.439
MSB 231988	Microtus longicaudus	58.4234	-134.443
MSB 231989	Microtus longicaudus	58.4204	-134.443
MSB 231990	Microtus longicaudus	58.4224	-134.44
MSB 231991	Microtus oeconomus	59.3933	-136.311
MSB 231992	Microtus oeconomus	59.3933	-136.311
MSB 231993	Microtus oeconomus	59.3933	-136.311
MSB 231994	Microtus oeconomus	59.3933	-136.311
MSB 231995	Microtus longicaudus	58.4222	-134.442
MSB 231996	Microtus longicaudus	58.4234	-134.443
MSB 231997	Microtus longicaudus	58.4234	-134.443
MSB 231998	Microtus oeconomus	59.3785	-136.324
MSB 231999	Sorex cinereus	58.4249	-135.149
MSB 232000	Microtus oeconomus	59.3933	-136.311
MSB 232001	Microtus oeconomus	59.3933	-136.311
MSB 232002	Microtus oeconomus	58.4243	-135.15
MSB 232003	Microtus oeconomus	58.4245	-135.149
MSB 232004	Microtus oeconomus	58.4243	-135.15
MSB 232005	Microtus oeconomus	58.4243	-135.15
MSB 232006	Microtus oeconomus	59.3865	-136.31
MSB 232007	Microtus oeconomus	59.3865	-136.31
MSB 232008	Microtus longicaudus	58.4223	-134.442
MSB 232009	Microtus longicaudus	58.4199	-134.443
MSB 232010	Microtus longicaudus	58.4204	-134.444
MSB 232011	Microtus oeconomus	58.4243	-135.15
MSB 232012	Microtus oeconomus	58.4246	-135.149
MSB 232013	Microtus oeconomus	59.3861	-136.313
MSB 232014	Microtus oeconomus	59.388	-136.314
MSB 232015	Microtus oeconomus	59.3883	-136.31
MSB 232016	Microtus oeconomus	59.3786	-136.323
MSB 232017	Microtus oeconomus	59.3875	-136.306
MSB 232018	Microtus longicaudus	58.4269	-135.16
MSB 232019	Microtus oeconomus	58.425	-135.152
MSB 232020	Clethrionomys rutilus	58.4246	-135.143
MSB 232021	Microtus oeconomus	58.4246	-135.149
MSB 232022	Microtus oeconomus	59.3964	-136.291
MSB 232023	Microtus longicaudus	58.4322	-135.173
MSB 232024	Microtus longicaudus	58.431	-135.17
MSB 232025	Microtus longicaudus	58.4249	-135.142
MSB 232026	Microtus longicaudus	58.4241	-135.148
MSB 232027	Microtus oeconomus	58.424	-135.15
MSB 232028	Microtus oeconomus	58.424	-135.15
MSB 232029	Microtus oeconomus	58.424	-135.15
MSB 232030	Microtus oeconomus	59.3936	-136.311
MSB 232035	Microtus oeconomus	58.4244	-135.146
MSB 232036	Microtus oeconomus	58.424	-135.15
MSB 232037	Microtus oeconomus	58.424	-135.15
MSB 232038	Microtus longicaudus	58.4244	-135.146
MSB 232039	Microtus longicaudus	58.4244	-135.146
MSB 232040	Microtus oeconomus	58.4252	-135.149
MSB 232041	Microtus oeconomus	58.4252	-135.149
MSB 232042	Microtus longicaudus	58.4322	-135.173
MSB 232043	Microtus longicaudus	58.4306	-135.169
MSB 232044	Microtus longicaudus	58.4285	-135.163
MSB 232045	Microtus longicaudus	58.4271	-135.16
MSB 232046	Microtus longicaudus	58.4246	-135.143
MSB 232047	Microtus longicaudus	58.4244	-135.146
MSB 232048	Microtus longicaudus	58.4244	-135.146
MSB 232049	Microtus oeconomus	58.424	-135.15
MSB 232050	Microtus oeconomus	58.4243	-135.15
MSB 232051	Microtus oeconomus	58.4244	-135.15
MSB 232055	Microtus oeconomus	58.4251	-135.149
MSB 232056	Microtus oeconomus	58.4249	-135.15
MSB 232057	Microtus oeconomus	58.4245	-135.147
MSB 232058	Microtus oeconomus	58.4244	-135.147
MSB 232059	Sorex cinereus	59.3831	-136.321
MSB 232060	Sorex monticolus	59.3792	-136.324
MSB 232061	Sorex cinereus	59.3784	-136.325
MSB 232062	Sorex monticolus	59.3968	-136.287
MSB 232063	Microtus oeconomus	59.3875	-136.306
MSB 232064	Microtus oeconomus	58.4244	-135.147
MSB 232065	Microtus longicaudus	58.4234	-134.443
MSB 232066	Microtus oeconomus	58.4245	-135.149
MSB 232067	Microtus longicaudus	58.4244	-135.146
MSB 232068	Microtus longicaudus	58.4244	-135.146
MSB 232069	Microtus longicaudus	58.4244	-135.146
MSB 232070	Microtus longicaudus	58.4244	-135.146
MSB 232071	Microtus longicaudus	58.4306	-135.169
MSB 232072	Microtus longicaudus	58.4278	-135.162
MSB 232073	Microtus longicaudus	58.4322	-135.173
MSB 232074	Microtus longicaudus	58.4245	-135.15
MSB 232075	Microtus longicaudus	58.4244	-135.146
MSB 232076	Microtus oeconomus	58.4251	-135.149
MSB 232077	Microtus oeconomus	58.4252	-135.149
MSB 232078	Microtus oeconomus	58.4262	-135.157
MSB 232079	Microtus oeconomus	58.4261	-135.157
MSB 232080	Microtus oeconomus	58.431	-135.171
MSB 232081	Microtus longicaudus	58.4246	-135.145
MSB 232082	Microtus longicaudus	58.4249	-135.143
MSB 232083	Microtus longicaudus	58.4244	-135.146
MSB 232084	Microtus longicaudus	58.4246	-135.143
MSB 232085	Microtus longicaudus	58.4245	-135.147
MSB 232086	Microtus longicaudus	58.4244	-135.146
MSB 232087	Microtus longicaudus	58.4244	-135.146
MSB 232088	Microtus longicaudus	58.4244	-135.146
MSB 232089	Microtus longicaudus	58.4244	-135.146
MSB 232090	Microtus longicaudus	58.4244	-135.146
MSB 232091	Microtus longicaudus	58.4244	-135.146
MSB 232092	Microtus oeconomus	58.4243	-135.15
MSB 232093	Microtus longicaudus	58.4271	-135.16
MSB 232094	Microtus longicaudus	58.4291	-135.166
MSB 232095	Microtus longicaudus	58.4307	-135.17
MSB 232096	Microtus longicaudus	58.4307	-135.17
MSB 232097	Microtus longicaudus	58.425	-135.149
MSB 232098	Microtus oeconomus	59.3936	-136.311
MSB 232099	Microtus longicaudus	58.4286	-135.165
MSB 232100	Microtus oeconomus	58.4306	-135.169
MSB 232101	Microtus oeconomus	58.4247	-135.149
MSB 232102	Microtus oeconomus	58.4244	-135.147
MSB 232103	Microtus oeconomus	58.4248	-135.149
MSB 232104	Microtus oeconomus	58.4244	-135.15
MSB 232105	Microtus oeconomus	58.425	-135.149
MSB 232106	Microtus oeconomus	58.4245	-135.147
MSB 232107	Microtus oeconomus	58.425	-135.152
MSB 232108	Microtus oeconomus	58.4242	-135.147
MSB 232109	Microtus longicaudus	58.4242	-135.147
MSB 232110	Microtus longicaudus	58.4318	-135.172
MSB 232111	Microtus oeconomus	59.3896	-136.308
MSB 232112	Microtus oeconomus	59.3964	-136.291
MSB 232113	Microtus oeconomus	59.3936	-136.311
MSB 232114	Microtus oeconomus	59.3873	-136.313
MSB 232115	Microtus oeconomus	59.381	-136.323
MSB 232116	Microtus oeconomus	59.381	-136.324
MSB 232117	Microtus oeconomus	59.3793	-136.324
MSB 232118	Microtus oeconomus	59.3873	-136.313
MSB 232119	Microtus oeconomus	59.3881	-136.31
MSB 232120	Microtus longicaudus	58.427	-134.433
MSB 232262	Sorex cinereus	56.7067	-134.242
MSB 232485	Sorex monticolus	55.1372	-132.741
MSB 232493	Sorex monticolus	55.3537	-132.514
MSB 232494	Sorex monticolus	55.3537	-132.514
MSB 232504	Sorex monticolus	55.1372	-132.741
MSB 232506	Microtus longicaudus	55.1372	-132.741
MSB 232508	Sorex monticolus	55.2304	-133.114
MSB 232518	Sorex monticolus	55.2304	-133.114
MSB 232537	Sorex monticolus	55.1372	-132.741
MSB 232538	Sorex monticolus	55.1372	-132.741
MSB 232548	Sorex monticolus	55.3537	-132.514
MSB 232559	Microtus longicaudus	55.1372	-132.741
MSB 232568	Sorex monticolus	55.2304	-133.114
MSB 232575	Sorex monticolus	55.1372	-132.741
MSB 232595	Sorex monticolus	55.1372	-132.741
MSB 232606	Sorex monticolus	55.3537	-132.514
MSB 232611	Sorex monticolus	55.3537	-132.514
MSB 232617	Sorex monticolus	55.1754	-132.827
MSB 232619	Microtus longicaudus	55.1372	-132.741
MSB 232626	Sorex monticolus	55.1372	-132.741
MSB 232658	Sorex monticolus	55.1754	-132.827
MSB 232659	Sorex monticolus	55.1754	-132.827
MSB 232685	Sorex monticolus	55.1372	-132.741
MSB 232686	Microtus longicaudus	55.3537	-132.514
MSB 232699	Sorex monticolus	55.2304	-133.114
MSB 232700	Sorex monticolus	55.2304	-133.114
MSB 232704	Sorex monticolus	55.2304	-133.114
MSB 232706	Sorex monticolus	55.2304	-133.114
MSB 232707	Sorex monticolus	55.2304	-133.114
MSB 232711	Sorex monticolus	55.2304	-133.114
MSB 232714	Sorex monticolus	55.2304	-133.114
MSB 232721	Sorex monticolus	55.3537	-132.514
MSB 232733	Sorex monticolus	55.3537	-132.514
MSB 232737	Sorex monticolus	55.3572	-132.517
MSB 232742	Microtus longicaudus	55.3537	-132.514
MSB 232750	Sorex monticolus	55.3537	-132.514
MSB 232751	Microtus longicaudus	55.3572	-132.517
MSB 232752	Microtus longicaudus	55.3537	-132.514
MSB 232756	Microtus longicaudus	55.3537	-132.514
MSB 232762	Sorex monticolus	56.1622	-133.319
MSB 232764	Sorex monticolus	56.1622	-133.319
MSB 232765	Microtus longicaudus	56.1622	-133.319
MSB 232769	Sorex monticolus	55.2304	-133.114
MSB 232777	Sorex monticolus	55.2762	-133.149
MSB 232920	Sorex monticolus	55.2762	-133.149
MSB 232921	Sorex monticolus	55.2584	-133.038
MSB 232922	Microtus longicaudus	55.2584	-133.038
MSB 232923	Microtus longicaudus	55.2584	-133.038
MSB 232924	Sorex monticolus	55.2584	-133.038
MSB 232925	Sorex monticolus	55.2037	-133.125
MSB 232931	Sorex monticolus	55.2762	-133.149
MSB 232934	Sorex monticolus	55.2762	-133.149
MSB 233338	Sorex monticolus	55.2304	-133.114
MSB 233343	Sorex monticolus	55.3559	-132.514
MSB 233344	Sorex monticolus	55.3559	-132.514
MSB 233673	Sorex monticolus	55.2037	-133.125
MSB 233688	Sorex monticolus	55.2037	-133.125
MSB 233724	Sorex monticolus	55.3537	-132.514
MSB 233725	Sorex monticolus	55.3537	-132.514
MSB 233739	Sorex monticolus	55.3537	-132.514
MSB 233756	Sorex monticolus	55.3537	-132.514
MSB 233767	Sorex monticolus	55.2037	-133.125
MSB 233794	Sorex monticolus	55.2002	-132.892
MSB 233833	Sorex monticolus	55.2037	-133.125
MSB 233857	Sorex monticolus	56.2268	-133.075
MSB 240497	Clethrionomys rutilus	58.6804	-156.667
MSB 240498	Clethrionomys rutilus	58.7692	-155.891
MSB 240499	Clethrionomys rutilus	58.6708	-155.43
MSB 240500	Sorex monticolus	58.6701	-155.429
MSB 240501	Clethrionomys rutilus	58.6708	-155.43
MSB 240502	Clethrionomys rutilus	58.6708	-155.43
MSB 240503	Zapus hudsonius	58.105	-154.527
MSB 240504	Clethrionomys rutilus	58.105	-154.527
MSB 240505	Zapus hudsonius	58.1053	-154.428
MSB 240506	Sorex monticolus	58.1055	-154.528
MSB 240507	Zapus hudsonius	58.105	-154.527
MSB 240508	Sorex monticolus	58.105	-154.527
MSB 240509	Zapus hudsonius	58.1022	-154.529
MSB 240510	Clethrionomys rutilus	58.7734	-155.028
MSB 240511	Clethrionomys rutilus	58.7561	-155.031
MSB 240512	Sorex monticolus	58.7712	-155.028
MSB 240513	Microtus oeconomus	58.7561	-155.031
MSB 240514	Microtus oeconomus	58.7561	-155.031
MSB 240881	Sorex monticolus	55.2002	-132.892
MSB 240935	Sorex monticolus	55.2002	-132.892
MSB 246687	Clethrionomys rutilus	58.1053	-154.428
MSB 246688	Sorex monticolus	58.1053	-154.428
MSB 246689	Sorex monticolus	58.1053	-154.428
MSB 246690	Sorex monticolus	58.1053	-154.428
MSB 246691	Sorex cinereus	58.1053	-154.428
MSB 246692	Sorex monticolus	58.1053	-154.428
MSB 246693	Sorex cinereus	58.105	-154.527
MSB 246694	Sorex monticolus	58.105	-154.527
MSB 246695	Sorex monticolus	58.105	-154.527
MSB 246696	Sorex cinereus	58.105	-154.527
MSB 246697	Sorex monticolus	58.105	-154.527
MSB 246698	Sorex monticolus	58.105	-154.527
MSB 246699	Sorex monticolus	58.105	-154.527
MSB 246700	Sorex cinereus	58.105	-154.527
MSB 246701	Sorex monticolus	58.105	-154.527
MSB 246702	Sorex monticolus	58.105	-154.527
MSB 246703	Sorex monticolus	58.105	-154.527
MSB 246704	Sorex monticolus	58.105	-154.527
MSB 246705	Sorex monticolus	58.105	-154.527
MSB 246706	Sorex monticolus	58.105	-154.527
MSB 246707	Clethrionomys rutilus	58.6804	-156.667
MSB 246708	Clethrionomys rutilus	58.6804	-156.667
MSB 246709	Clethrionomys rutilus	58.6804	-156.667
MSB 246710	Microtus oeconomus	58.6804	-156.667
MSB 246711	Clethrionomys rutilus	58.6804	-156.667
MSB 246712	Sorex cinereus	58.6804	-156.667
MSB 246713	Microtus oeconomus	58.6813	-156.665
MSB 246714	Clethrionomys rutilus	58.6813	-156.665
MSB 246715	Clethrionomys rutilus	58.6813	-156.665
MSB 246716	Clethrionomys rutilus	58.6804	-156.667
MSB 246717	Clethrionomys rutilus	58.6804	-156.667
MSB 246718	Clethrionomys rutilus	58.6804	-156.667
MSB 246719	Clethrionomys rutilus	58.6804	-156.667
MSB 246720	Sorex cinereus	58.6804	-156.667
MSB 246721	Clethrionomys rutilus	58.6813	-156.665
MSB 246722	Clethrionomys rutilus	58.6813	-156.665
MSB 246723	Microtus oeconomus	58.6804	-156.667
MSB 246724	Clethrionomys rutilus	58.6804	-156.667
MSB 246725	Clethrionomys rutilus	58.6804	-156.667
MSB 246726	Clethrionomys rutilus	58.6804	-156.667
MSB 246728	Sorex cinereus	58.6813	-156.665
MSB 246729	Sorex hoyi	58.7649	-155.891
MSB 246730	Sorex cinereus	58.7649	-155.891
MSB 246731	Synaptomys borealis	58.7649	-155.891
MSB 246732	Microtus pennsylvanicus	58.7649	-155.891
MSB 246733	Clethrionomys rutilus	58.7649	-155.891
MSB 246734	Zapus hudsonius	58.7649	-155.891
MSB 246735	Sorex cinereus	58.7649	-155.891
MSB 246736	Microtus pennsylvanicus	58.7649	-155.891
MSB 246737	Zapus hudsonius	58.7692	-155.891
MSB 246738	Clethrionomys rutilus	58.7692	-155.891
MSB 246740	Sorex cinereus	58.7649	-155.891
MSB 246741	Microtus pennsylvanicus	58.7692	-155.891
MSB 246742	Microtus pennsylvanicus	58.7692	-155.891
MSB 246744	Synaptomys borealis	58.7692	-155.891
MSB 246745	Clethrionomys rutilus	58.7692	-155.891
MSB 246746	Zapus hudsonius	58.7649	-155.891
MSB 246747	Microtus pennsylvanicus	58.7649	-155.891
MSB 246748	Microtus pennsylvanicus	58.7649	-155.891
MSB 246749	Microtus pennsylvanicus	58.7649	-155.891
MSB 246750	Microtus pennsylvanicus	58.7649	-155.891
MSB 246751	Microtus pennsylvanicus	58.7649	-155.891
MSB 246752	Sorex cinereus	58.7649	-155.891
MSB 246753	Sorex cinereus	58.7649	-155.891
MSB 246754	Clethrionomys rutilus	58.6708	-155.43
MSB 246755	Clethrionomys rutilus	58.6708	-155.43
MSB 246756	Zapus hudsonius	58.6701	-155.429
MSB 246757	Sorex tundrensis	58.6701	-155.429
MSB 246758	Sorex monticolus	58.6701	-155.429
MSB 246759	Sorex cinereus	58.6701	-155.429
MSB 246760	Sorex monticolus	58.6701	-155.429
MSB 246761	Sorex cinereus	58.6708	-155.43
MSB 246762	Microtus pennsylvanicus	58.6701	-155.429
MSB 246763	Sorex tundrensis	58.6701	-155.429
MSB 246764	Sorex monticolus	58.6701	-155.429
MSB 246765	Sorex cinereus	58.6701	-155.429
MSB 246766	Sorex cinereus	58.6701	-155.429
MSB 246767	Sorex cinereus	58.6701	-155.429
MSB 246768	Sorex cinereus	58.6701	-155.429
MSB 246769	Sorex cinereus	58.6701	-155.429
MSB 246770	Sorex cinereus	58.6701	-155.429
MSB 246771	Sorex cinereus	58.6701	-155.429
MSB 246772	Sorex cinereus	58.6701	-155.429
MSB 246773	Clethrionomys rutilus	58.6708	-155.43
MSB 246774	Sorex monticolus	58.6708	-155.43
MSB 246775	Microtus pennsylvanicus	58.6759	-155.42
MSB 246776	Clethrionomys rutilus	58.6759	-155.42
MSB 246777	Sorex monticolus	58.6759	-155.42
MSB 246778	Sorex hoyi	58.6759	-155.42
MSB 246779	Sorex cinereus	58.6823	-155.408
MSB 246780	Clethrionomys rutilus	58.6823	-155.408
MSB 246781	Clethrionomys rutilus	58.6823	-155.408
MSB 246782	Clethrionomys rutilus	58.6823	-155.408
MSB 246783	Sorex tundrensis	58.6823	-155.408
MSB 246784	Sorex tundrensis	58.6823	-155.408
MSB 246785	Clethrionomys rutilus	58.6823	-155.408
MSB 246786	Synaptomys borealis	58.6701	-155.429
MSB 246787	Sorex cinereus	58.6701	-155.429
MSB 246788	Sorex cinereus	58.6701	-155.429
MSB 246789	Sorex cinereus	58.6701	-155.429
MSB 246790	Sorex cinereus	58.6701	-155.429
MSB 246791	Sorex cinereus	58.6701	-155.429
MSB 246792	Clethrionomys rutilus	58.6701	-155.429
MSB 246793	Clethrionomys rutilus	58.6708	-155.43
MSB 246795	Sorex tundrensis	58.6823	-155.408
MSB 246796	Sorex cinereus	58.6759	-155.42
MSB 246797	Synaptomys borealis	58.6701	-155.429
MSB 246798	Sorex tundrensis	58.6701	-155.429
MSB 246799	Clethrionomys rutilus	58.6701	-155.429
MSB 246800	Microtus pennsylvanicus	58.6701	-155.429
MSB 246801	Microtus pennsylvanicus	58.6759	-155.42
MSB 246802	Sorex cinereus	58.6759	-155.42
MSB 246803	Sorex cinereus	58.6708	-155.43
MSB 246804	Clethrionomys rutilus	58.6708	-155.43
MSB 246805	Clethrionomys rutilus	58.6708	-155.43
MSB 246806	Sorex monticolus	58.105	-154.527
MSB 246807	Sorex monticolus	58.105	-154.527
MSB 246808	Sorex monticolus	58.105	-154.527
MSB 246810	Clethrionomys rutilus	58.1055	-154.528
MSB 246811	Sorex cinereus	58.1055	-154.528
MSB 246812	Sorex monticolus	58.1055	-154.528
MSB 246813	Sorex monticolus	58.1055	-154.528
MSB 246814	Sorex monticolus	58.1055	-154.528
MSB 246815	Sorex monticolus	58.1055	-154.528
MSB 246816	Sorex cinereus	58.1055	-154.528
MSB 246817	Sorex monticolus	58.1055	-154.528
MSB 246818	Sorex cinereus	58.1055	-154.528
MSB 246819	Sorex monticolus	58.1055	-154.528
MSB 246820	Sorex monticolus	58.1055	-154.528
MSB 246821	Sorex monticolus	58.1055	-154.528
MSB 246822	Sorex monticolus	58.1055	-154.528
MSB 246823	Sorex monticolus	58.1055	-154.528
MSB 246824	Sorex monticolus	58.1055	-154.528
MSB 246825	Sorex monticolus	58.1055	-154.528
MSB 246826	Sorex monticolus	58.1055	-154.528
MSB 246827	Sorex monticolus	58.1055	-154.528
MSB 246828	Sorex monticolus	58.1055	-154.528
MSB 246829	Sorex monticolus	58.1055	-154.528
MSB 246830	Sorex monticolus	58.1055	-154.528
MSB 246831	Sorex cinereus	58.1055	-154.528
MSB 246832	Zapus hudsonius	58.105	-154.527
MSB 246833	Zapus hudsonius	58.105	-154.527
MSB 246834	Sorex monticolus	58.105	-154.527
MSB 246835	Sorex monticolus	58.105	-154.527
MSB 246836	Sorex monticolus	58.105	-154.527
MSB 246837	Sorex monticolus	58.105	-154.527
MSB 246838	Sorex cinereus	58.105	-154.527
MSB 246839	Sorex monticolus	58.105	-154.527
MSB 246840	Sorex monticolus	58.105	-154.527
MSB 246841	Sorex monticolus	58.105	-154.527
MSB 246842	Sorex cinereus	58.105	-154.527
MSB 246843	Sorex monticolus	58.105	-154.527
MSB 246844	Sorex monticolus	58.105	-154.527
MSB 246845	Sorex cinereus	58.105	-154.527
MSB 246846	Sorex monticolus	58.105	-154.527
MSB 246847	Sorex monticolus	58.105	-154.527
MSB 246848	Sorex monticolus	58.105	-154.527
MSB 246849	Sorex monticolus	58.105	-154.527
MSB 246850	Sorex monticolus	58.105	-154.527
MSB 246851	Sorex monticolus	58.105	-154.527
MSB 246852	Sorex cinereus	58.105	-154.527
MSB 246853	Sorex monticolus	58.105	-154.527
MSB 246854	Sorex monticolus	58.105	-154.527
MSB 246855	Sorex monticolus	58.1022	-154.529
MSB 246856	Sorex monticolus	58.1022	-154.529
MSB 246857	Sorex monticolus	58.1022	-154.529
MSB 246858	Sorex cinereus	58.1022	-154.529
MSB 246859	Sorex monticolus	58.1022	-154.529
MSB 246860	Sorex monticolus	58.1022	-154.529
MSB 246861	Sorex monticolus	58.1022	-154.529
MSB 246862	Sorex monticolus	58.1022	-154.529
MSB 246863	Sorex monticolus	58.1022	-154.529
MSB 246864	Sorex monticolus	58.1022	-154.529
MSB 246865	Sorex monticolus	58.1022	-154.529
MSB 246866	Sorex monticolus	58.1022	-154.529
MSB 246867	Sorex monticolus	58.105	-154.527
MSB 246868	Sorex monticolus	58.105	-154.527
MSB 246869	Clethrionomys rutilus	58.1022	-154.529
MSB 246870	Clethrionomys rutilus	58.105	-154.527
MSB 246871	Zapus hudsonius	58.105	-154.527
MSB 246872	Sorex cinereus	58.105	-154.527
MSB 246873	Sorex monticolus	58.105	-154.527
MSB 246874	Sorex monticolus	58.105	-154.527
MSB 246875	Sorex monticolus	58.105	-154.527
MSB 246876	Sorex monticolus	58.105	-154.527
MSB 246877	Sorex monticolus	58.105	-154.527
MSB 246878	Sorex monticolus	58.105	-154.527
MSB 246879	Sorex monticolus	58.105	-154.527
MSB 246880	Sorex monticolus	58.105	-154.527
MSB 246881	Sorex monticolus	58.1055	-154.528
MSB 246882	Sorex monticolus	58.1055	-154.528
MSB 246883	Sorex monticolus	58.1055	-154.528
MSB 246884	Sorex cinereus	58.1055	-154.528
MSB 246885	Sorex monticolus	58.105	-154.527
MSB 246886	Sorex cinereus	58.105	-154.527
MSB 246887	Sorex monticolus	58.105	-154.527
MSB 246888	Sorex monticolus	58.105	-154.527
MSB 246889	Zapus hudsonius	58.1053	-154.428
MSB 246890	Sorex monticolus	58.1053	-154.428
MSB 246891	Sorex monticolus	58.1053	-154.428
[truncated: 51,444 more rows]
